# Supplementary material for: Prolonged fasting followed by refeeding modifies proteome profile and parvalbumin expression in the fast-twitch muscle of pacu (Piaractus mesopotamicus)
Source: PLoS One. 2019 Dec 19;14(12):e0225864. doi: 10.1371/journal.pone.0225864 (PMC6922423; doi:10.1371/journal.pone.0225864)
Supplement: S8 Table — (XLSX) [file pone.0225864.s008.xlsx]

## Sheet: Human
S8 Table – miRWalk search for miRNAs targeting parvalbumin transcripts against human database.
mirnaid	refseqid	genesymbol	start	end	bindingp	energy	seed	accessibility	au	phylopstem	phylopflank	me	number_of_pairings	binding_region_length	longest_consecutive_pairings	position	validated	TargetScan	miRDB
hsa-miR-6720-5p	NM_001315532	PVALB	484	527	0.961538	-22.6	1	4.77357e-05	0.588	0	0	-3.93757	22	43	9	3UTR		0	0
hsa-miR-6771-5p	NM_001315532	PVALB	397	439	0.961538	-23.9	1	0.111791	0.515	0	0	-12.4177	16	28	8	3UTR		0	0
hsa-miR-6782-5p	NM_001315532	PVALB	428	487	0.961538	-30.7	1	0.0380868	0.559	0	0	-5.76291	22	51	9	3UTR		0	0
hsa-miR-6834-5p	NM_001315532	PVALB	378	427	0.961538	-22.7	1	0.00242242	0.412	0	0	-7.41489	17	23	8	3UTR		0	0
hsa-miR-675-5p	NM_001315532	PVALB	483	506	0.974359	-29.3	1	0.0365895	0.529	0	0	-6.98666	19	23	12	3UTR		0	0
hsa-miR-6840-3p	NM_001315532	PVALB	469	491	0.974359	-19.3	1	0.0147131	0.574	0	0	-14.9547	15	21	7	3UTR		0	0
hsa-miR-149-3p	NM_001315532	PVALB	477	496	0.980769	-23.5	1	0.00814705	0.559	0	0	-5.19005	15	19	7	3UTR		0	0
hsa-miR-23a-5p	NM_001315532	PVALB	475	494	1	-28.8	1	0.00930477	0.574	0	0	-6.53765	16	19	9	3UTR		0	0
hsa-miR-25-5p	NM_001315532	PVALB	396	421	1	-19.9	1	0.00208938	0.412	0	0	-9.38792	12	15	9	3UTR		0	0
hsa-miR-25-5p	NM_001315532	PVALB	386	401	1	-18.5	1	0.0665812	0.382	0	0	-8.09365	12	15	8	3UTR		0	0
hsa-miR-197-5p	NM_001315532	PVALB	383	402	1	-29	1	0.0632738	0.368	0	0	-6.90779	18	19	18	3UTR		0	0
hsa-miR-198	NM_001315532	PVALB	479	493	1	-20.7	1	0.00986643	0.574	0	0	-8.86414	11	14	6	3UTR		0	0
hsa-miR-30b-3p	NM_001315532	PVALB	381	397	1	-18.8	1	0.0168387	0.397	0	0	-8.07147	10	12	10	3UTR		0	0
hsa-miR-149-3p	NM_001315532	PVALB	413	438	1	-26.6	1	0.124701	0.5	0	0	-4.84971	17	25	7	3UTR		0	0
hsa-miR-128-2-5p	NM_001315532	PVALB	401	424	1	-19.3	1	0.00219023	0.426	0	0	-14.4661	9	11	9	3UTR		0	1
hsa-miR-30c-1-3p	NM_001315532	PVALB	415	431	1	-17.8	1	0.0023991	0.456	0	0	-4.76182	13	16	6	3UTR		0	0
hsa-miR-328-5p	NM_001315532	PVALB	412	436	1	-35.8	1	0.196996	0.471	0	0	-4.99396	20	24	9	3UTR		0	0
hsa-miR-135b-3p	NM_001315532	PVALB	475	494	1	-17.6	1	0.00930477	0.574	0	0	-16.0078	12	19	7	3UTR		0	0
hsa-miR-485-5p	NM_001315532	PVALB	411	426	1	-18.8	1	0.00253225	0.397	0	0	-8.67135	13	15	10	3UTR		0	0
hsa-miR-181d-3p	NM_001315532	PVALB	470	490	1	-20.6	1	0.015727	0.588	0	0	-8.79494	12	14	12	3UTR		0	0
hsa-miR-525-5p	NM_001315532	PVALB	485	516	1	-18.1	1	0.00324136	0.529	0	0	-5.61866	12	14	12	3UTR		0	1
hsa-miR-504-3p	NM_001315532	PVALB	429	446	1	-23.2	1	0.159626	0.515	0	0	-8.57351	16	17	16	3UTR		0	0
hsa-miR-508-5p	NM_001315532	PVALB	370	384	1	-18.9	1	0.000942803	0.441	0	0	-10.603	12	14	8	3UTR		0	0
hsa-miR-510-5p	NM_001315532	PVALB	502	515	1	-17.2	1	0.00264946	0.529	0	0	-6.74759	12	13	12	3UTR		0	0
hsa-miR-616-3p	NM_001315532	PVALB	487	502	1	-22.9	1	0.00672616	0.529	0	0	-4.02637	14	15	14	3UTR		0	0
hsa-miR-645	NM_001315532	PVALB	509	553	1	-19.7	1	0.000946124	0.688	0	0	-7.82644	15	18	12	3UTR		0	0
hsa-miR-652-3p	NM_001315532	PVALB	477	493	1	-19.1	1	0.00986643	0.574	0	0	-13.0514	12	16	7	3UTR		0	0
hsa-miR-663a	NM_001315532	PVALB	482	495	1	-22.2	1	0.00897263	0.559	0	0	-10.603	12	13	12	3UTR		0	0
hsa-miR-654-5p	NM_001315532	PVALB	477	497	1	-22.3	1	0.00764852	0.544	0	0	-8.79494	12	15	9	3UTR		0	0
hsa-miR-659-3p	NM_001315532	PVALB	484	506	1	-19.9	1	0.0365895	0.529	0	0	-6.19951	17	22	8	3UTR		0	0
hsa-miR-1224-5p	NM_001315532	PVALB	387	409	1	-19.7	1	0.124466	0.353	0	0	-7.78016	16	22	9	3UTR		0	0
hsa-miR-151b	NM_001315532	PVALB	483	495	1	-16.6	1	0.00897263	0.559	0	0	-7.97624	11	12	11	3UTR		0	0
hsa-miR-675-5p	NM_001315532	PVALB	416	433	1	-24	1	0.010718	0.456	0	0	-7.23797	13	17	5	3UTR		0	0
hsa-miR-885-3p	NM_001315532	PVALB	388	401	1	-19.6	1	0.0665812	0.382	0	0	-7.16235	11	13	6	3UTR		0	0
hsa-miR-877-5p	NM_001315532	PVALB	481	497	1	-20.8	1	0.00764852	0.544	0	0	-12.5198	14	16	7	3UTR		0	0
hsa-miR-1182	NM_001315532	PVALB	460	495	1	-26.9	1	0.00897263	0.559	0	0	-7.3076	19	28	8	3UTR		0	0
hsa-miR-1226-5p	NM_001315532	PVALB	474	495	1	-35.3	1	0.00897263	0.559	0	0	-7.48895	19	21	13	3UTR		0	0
hsa-miR-1227-5p	NM_001315532	PVALB	476	494	1	-21.2	1	0.00930477	0.574	0	0	-8.3038	14	18	6	3UTR		0	0
hsa-miR-1237-5p	NM_001315532	PVALB	366	434	1	-28.4	1	0.0293989	0.456	0	0	-4.02637	14	21	8	3UTR		0	0
hsa-miR-1202	NM_001315532	PVALB	471	504	1	-25.1	1	0.00516305	0.529	0	0	-6.9696	20	33	8	3UTR		0	0
hsa-miR-1207-5p	NM_001315532	PVALB	418	437	1	-30.1	1	0.189844	0.485	0	0	-9.17087	17	19	11	3UTR		0	0
hsa-miR-1295a	NM_001315532	PVALB	405	421	1	-24.7	1	0.00208938	0.412	0	0	-8.42777	15	16	15	3UTR		0	0
hsa-miR-1295a	NM_001315532	PVALB	472	492	1	-21.6	1	0.0115383	0.559	0	0	-12.0073	14	20	8	3UTR		0	0
hsa-miR-1266-5p	NM_001315532	PVALB	397	422	1	-22.7	1	0.00212438	0.412	0	0	-17.2455	15	25	9	3UTR		0	0
hsa-miR-1268a	NM_001315532	PVALB	421	439	1	-24.6	1	0.111791	0.515	0	0	-9.6003	16	18	12	3UTR		0	0
hsa-miR-1321	NM_001315532	PVALB	367	399	1	-17.7	1	0.024298	0.397	0	0	-13.2236	10	12	10	3UTR		0	0
hsa-miR-1909-3p	NM_001315532	PVALB	365	383	1	-23.4	1	0.000398043	0.441	0	0	-9.02428	13	18	7	3UTR		0	0
hsa-miR-2861	NM_001315532	PVALB	473	494	1	-25.8	1	0.00930477	0.574	0	0	-6.72377	16	21	8	3UTR		0	0
hsa-miR-3141	NM_001315532	PVALB	471	495	1	-27.6	1	0.00897263	0.559	0	0	-5.22671	16	24	6	3UTR		0	0
hsa-miR-3141	NM_001315532	PVALB	383	403	1	-25.4	1	0.0587302	0.368	0	0	-3.79332	15	20	10	3UTR		0	0
hsa-miR-3153	NM_001315532	PVALB	419	435	1	-20.3	1	0.333741	0.471	0	0	-12.7904	13	16	9	3UTR		0	0
hsa-miR-3180-3p	NM_001315532	PVALB	381	403	1	-26	1	0.0587302	0.368	0	0	-12.8463	16	22	9	3UTR		0	0
hsa-miR-3189-3p	NM_001315532	PVALB	471	493	1	-19	1	0.00986643	0.574	0	0	-16.4904	14	22	7	3UTR		0	0
hsa-miR-4257	NM_001315532	PVALB	381	396	1	-20.2	1	0.0156329	0.412	0	0	-5.19005	13	15	8	3UTR		0	0
hsa-miR-4253	NM_001315532	PVALB	478	494	1	-21	1	0.00930477	0.574	0	0	-11.9948	13	16	8	3UTR		0	0
hsa-miR-4327	NM_001315532	PVALB	447	492	1	-20.8	1	0.0115383	0.559	0	0	-13.2226	15	17	15	3UTR		0	0
hsa-miR-4281	NM_001315532	PVALB	472	493	1	-31.5	1	0.00986643	0.574	0	0	-5.48126	17	21	6	3UTR		0	0
hsa-miR-3621	NM_001315532	PVALB	416	429	1	-19.8	1	0.00240027	0.426	0	0	-8.61914	11	13	6	3UTR		0	0
hsa-miR-3652	NM_001315532	PVALB	383	401	1	-22.2	1	0.0665812	0.382	0	0	-9.20149	15	18	12	3UTR		0	0
hsa-miR-3654	NM_001315532	PVALB	535	550	1	-17.2	1	0.00086017	0.667	0	0	-8.58769	12	15	6	3UTR		0	0
hsa-miR-3918	NM_001315532	PVALB	472	494	1	-23.2	1	0.00930477	0.574	0	0	-7.10297	13	16	10	3UTR		0	0
hsa-miR-3945	NM_001315532	PVALB	382	403	1	-22.1	1	0.0587302	0.368	0	0	-9.94087	15	21	6	3UTR		0	0
hsa-miR-1268b	NM_001315532	PVALB	471	493	1	-26.7	1	0.00986643	0.574	0	0	-8.48048	15	22	8	3UTR		0	0
hsa-miR-1268b	NM_001315532	PVALB	384	402	1	-24.6	1	0.0632738	0.368	0	0	-6.57952	15	18	8	3UTR		0	0
hsa-miR-4433a-3p	NM_001315532	PVALB	385	404	1	-22.1	1	0.0832208	0.353	0	0	-5.69428	16	19	10	3UTR		0	0
hsa-miR-4436a	NM_001315532	PVALB	386	440	1	-25.1	1	0.106636	0.529	0	0	-4.67302	19	54	6	3UTR		0	0
hsa-miR-4458	NM_001315532	PVALB	383	403	1	-20.8	1	0.0587302	0.368	0	0	-6.73762	16	20	8	3UTR		0	0
hsa-miR-4462	NM_001315532	PVALB	398	441	1	-29	1	0.101645	0.529	0	0	-7.39607	17	23	14	3UTR		0	0
hsa-miR-4467	NM_001315532	PVALB	416	433	1	-19.3	1	0.010718	0.456	0	0	-11.1823	14	17	7	3UTR		0	0
hsa-miR-4472	NM_001315532	PVALB	402	430	1	-19.8	1	0.00238447	0.441	0	0	-6.14858	13	16	9	3UTR		0	0
hsa-miR-4486	NM_001315532	PVALB	417	430	1	-18.4	1	0.00238447	0.441	0	0	-14.1825	10	13	7	3UTR		0	0
hsa-miR-4492	NM_001315532	PVALB	396	423	1	-18	1	0.00214936	0.412	0	0	-14.4661	9	11	9	3UTR		0	0
hsa-miR-4514	NM_001315532	PVALB	472	488	1	-21.2	1	0.0249673	0.574	0	0	-10.729	14	16	9	3UTR		0	0
hsa-miR-4520-3p	NM_001315532	PVALB	433	452	1	-21.2	1	0.116984	0.5	0	0	-10.1658	17	19	11	3UTR		0	0
hsa-miR-4534	NM_001315532	PVALB	375	393	1	-20	1	0.00450131	0.412	0	0	-5.72816	14	18	9	3UTR		0	0
hsa-miR-4538	NM_001315532	PVALB	414	436	1	-23.7	1	0.196996	0.471	0	0	-13.7373	17	22	7	3UTR		0	0
hsa-miR-4634	NM_001315532	PVALB	377	430	1	-22	1	0.00238447	0.441	0	0	-7.99318	15	33	5	3UTR		0	0
hsa-miR-4649-5p	NM_001315532	PVALB	379	402	1	-29.6	1	0.0632738	0.368	0	0	-4.02637	18	23	10	3UTR		0	0
hsa-miR-4651	NM_001315532	PVALB	386	404	1	-24.3	1	0.0832208	0.353	0	0	-5.41313	17	18	17	3UTR		0	0
hsa-miR-4655-5p	NM_001315532	PVALB	429	489	1	-24.9	1	0.0164389	0.574	0	0	-9.11557	14	19	8	3UTR		0	0
hsa-miR-4675	NM_001315532	PVALB	409	423	1	-21.6	1	0.00214936	0.412	0	0	-8.07655	12	14	7	3UTR		0	0
hsa-miR-4688	NM_001315532	PVALB	475	497	1	-24.9	1	0.00764852	0.544	0	0	-7.54034	18	22	7	3UTR		0	0
hsa-miR-4689	NM_001315532	PVALB	473	495	1	-22.2	1	0.00897263	0.559	0	0	-12.1611	15	22	8	3UTR		0	0
hsa-miR-4697-5p	NM_001315532	PVALB	367	382	1	-20	1	0.000262582	0.426	0	0	-7.23614	13	15	11	3UTR		0	0
hsa-miR-4710	NM_001315532	PVALB	364	411	1	-26.3	1	0.123857	0.353	0	0	-4.79441	16	23	7	3UTR		0	0
hsa-miR-4720-5p	NM_001315532	PVALB	535	552	1	-17.7	1	0.000895521	0.673	0	0	-12.7743	16	17	16	3UTR		0	0
hsa-miR-4721	NM_001315532	PVALB	427	495	1	-27	1	0.00897263	0.559	0	0	-5.70655	17	22	7	3UTR		0	0
hsa-miR-4520-2-3p	NM_001315532	PVALB	434	452	1	-19.1	1	0.116984	0.5	0	0	-6.90779	16	18	11	3UTR		0	0
hsa-miR-4731-5p	NM_001315532	PVALB	469	495	1	-21.9	1	0.00897263	0.559	0	0	-10.282	15	26	10	3UTR		0	0
hsa-miR-4750-5p	NM_001315532	PVALB	367	405	1	-25.6	1	0.0950765	0.353	0	0	-4.02637	17	25	8	3UTR		0	0
hsa-miR-4758-5p	NM_001315532	PVALB	407	429	1	-27.7	1	0.00240027	0.426	0	0	-7.08104	17	22	8	3UTR		0	0
hsa-miR-4436b-3p	NM_001315532	PVALB	374	404	1	-25.6	1	0.0832208	0.353	0	0	-7.09331	16	19	11	3UTR		0	1
hsa-miR-2467-3p	NM_001315532	PVALB	390	404	1	-24.5	1	0.0832208	0.353	0	0	-6.85796	13	14	13	3UTR		0	0
hsa-miR-4787-5p	NM_001315532	PVALB	374	440	1	-27.7	1	0.106636	0.529	0	0	-4.79441	16	24	8	3UTR		0	0
hsa-miR-5194	NM_001315532	PVALB	476	495	1	-22.1	1	0.00897263	0.559	0	0	-9.27482	16	19	10	3UTR		0	0
hsa-miR-664b-5p	NM_001315532	PVALB	462	493	1	-25.9	1	0.00986643	0.574	0	0	-7.14013	19	25	8	3UTR		0	0
hsa-miR-6075	NM_001315532	PVALB	476	492	1	-19.8	1	0.0115383	0.559	0	0	-9.60711	13	16	6	3UTR		0	0
hsa-miR-6076	NM_001315532	PVALB	500	523	1	-23.5	1	0.000815701	0.559	0	0	-7.61527	17	23	8	3UTR		0	0
hsa-miR-6086	NM_001315532	PVALB	393	417	1	-30.2	1	0.00695993	0.382	0	0	-6.6181	18	24	9	3UTR		0	0
hsa-miR-6127	NM_001315532	PVALB	420	441	1	-24.5	1	0.101645	0.529	0	0	-6.5515	17	21	9	3UTR		0	0
hsa-miR-6127	NM_001315532	PVALB	473	495	1	-23.3	1	0.00897263	0.559	0	0	-4.84971	16	22	9	3UTR		0	0
hsa-miR-6129	NM_001315532	PVALB	404	425	1	-20.9	1	0.00251604	0.412	0	0	-3.79332	15	21	8	3UTR		0	0
hsa-miR-6165	NM_001315532	PVALB	418	440	1	-26.7	1	0.106636	0.529	0	0	-4.957	15	21	9	3UTR		0	0
hsa-miR-6510-5p	NM_001315532	PVALB	470	488	1	-22.8	1	0.0249673	0.574	0	0	-12.2185	15	18	8	3UTR		0	0
hsa-miR-6716-5p	NM_001315532	PVALB	416	438	1	-21.3	1	0.124701	0.5	0	0	-8.83026	15	22	7	3UTR		0	0
hsa-miR-6716-5p	NM_001315532	PVALB	474	493	1	-20.5	1	0.00986643	0.574	0	0	-10.7938	13	19	7	3UTR		0	0
hsa-miR-6717-5p	NM_001315532	PVALB	477	492	1	-20.5	1	0.0115383	0.559	0	0	-8.96875	13	15	10	3UTR		0	0
hsa-miR-6724-5p	NM_001315532	PVALB	474	493	1	-31.2	1	0.00986643	0.574	0	0	-8.14709	18	19	18	3UTR		0	0
hsa-miR-6726-5p	NM_001315532	PVALB	366	390	1	-21.7	1	0.00252336	0.426	0	0	-6.67474	15	18	10	3UTR		0	0
hsa-miR-6727-5p	NM_001315532	PVALB	374	405	1	-28.6	1	0.0950765	0.353	0	0	-7.87558	18	22	10	3UTR		0	0
hsa-miR-6727-5p	NM_001315532	PVALB	412	433	1	-24.2	1	0.010718	0.456	0	0	-9.86134	16	21	11	3UTR		0	0
hsa-miR-6728-5p	NM_001315532	PVALB	390	413	1	-23.9	1	0.122863	0.368	0	0	-8.48721	19	23	8	3UTR		0	0
hsa-miR-6729-5p	NM_001315532	PVALB	375	430	1	-30.4	1	0.00238447	0.441	0	0	-7.78178	17	23	8	3UTR		0	0
hsa-miR-6732-5p	NM_001315532	PVALB	397	439	1	-29.2	1	0.111791	0.515	0	0	-4.90607	18	24	7	3UTR		0	0
hsa-miR-6736-5p	NM_001315532	PVALB	396	412	1	-20	1	0.12223	0.353	0	0	-5.61866	12	16	6	3UTR		0	0
hsa-miR-6748-5p	NM_001315532	PVALB	379	394	1	-18.3	1	0.00629805	0.426	0	0	-12.6861	14	15	14	3UTR		0	0
hsa-miR-6749-5p	NM_001315532	PVALB	471	493	1	-37.6	1	0.00986643	0.574	0	0	-8.55977	17	22	8	3UTR		0	0
hsa-miR-6757-5p	NM_001315532	PVALB	367	399	1	-27.8	1	0.024298	0.397	0	0	-3.93757	18	22	12	3UTR		0	0
hsa-miR-6757-5p	NM_001315532	PVALB	477	511	1	-21.9	1	0.011787	0.515	0	0	-3.79332	20	34	8	3UTR		0	0
hsa-miR-6766-5p	NM_001315532	PVALB	413	434	1	-17.7	1	0.0293989	0.456	0	0	-8.44344	11	14	6	3UTR		0	0
hsa-miR-6769a-5p	NM_001315532	PVALB	487	505	1	-20.9	1	0.0615498	0.529	0	0	-10.841	13	18	9	3UTR		0	0
hsa-miR-6773-5p	NM_001315532	PVALB	472	493	1	-20.3	1	0.00986643	0.574	0	0	-10.1291	13	21	5	3UTR		0	0
hsa-miR-6775-5p	NM_001315532	PVALB	379	405	1	-36.5	1	0.0950765	0.353	0	0	-5.72941	23	26	10	3UTR		0	0
hsa-miR-6785-5p	NM_001315532	PVALB	405	427	1	-24	1	0.00242242	0.412	0	0	-8.93197	18	22	9	3UTR		0	0
hsa-miR-6787-5p	NM_001315532	PVALB	405	431	1	-23.3	1	0.0023991	0.456	0	0	-7.4978	18	26	5	3UTR		0	0
hsa-miR-6793-5p	NM_001315532	PVALB	472	495	1	-22.2	1	0.00897263	0.559	0	0	-7.45021	17	23	7	3UTR		0	0
hsa-miR-6798-5p	NM_001315532	PVALB	430	490	1	-27.8	1	0.015727	0.588	0	0	-4.79441	16	20	10	3UTR		0	0
hsa-miR-6798-5p	NM_001315532	PVALB	407	439	1	-27.1	1	0.111791	0.515	0	0	-8.917	16	21	7	3UTR		0	0
hsa-miR-6803-5p	NM_001315532	PVALB	444	485	1	-31.7	1	0.156646	0.559	0	0	-4.957	19	41	11	3UTR		0	0
hsa-miR-6805-5p	NM_001315532	PVALB	479	497	1	-22.1	1	0.00764852	0.544	0	0	-10.3653	14	18	8	3UTR		0	0
hsa-miR-6812-5p	NM_001315532	PVALB	413	433	1	-27	1	0.010718	0.456	0	0	-8.3038	16	20	11	3UTR		0	0
hsa-miR-6815-3p	NM_001315532	PVALB	518	531	1	-17.1	1	0.000576693	0.647	0	0	-8.75027	11	13	8	3UTR		0	0
hsa-miR-6823-5p	NM_001315532	PVALB	415	435	1	-23.6	1	0.333741	0.471	0	0	-6.50069	16	20	8	3UTR		0	0
hsa-miR-6825-5p	NM_001315532	PVALB	379	398	1	-23.2	1	0.0120771	0.397	0	0	-6.6181	17	19	13	3UTR		0	0
hsa-miR-6829-5p	NM_001315532	PVALB	396	423	1	-21.4	1	0.00214936	0.412	0	0	-11.4056	13	17	10	3UTR		0	0
hsa-miR-6831-5p	NM_001315532	PVALB	416	439	1	-22.4	1	0.111791	0.515	0	0	-11.1057	20	23	12	3UTR		0	0
hsa-miR-6831-5p	NM_001315532	PVALB	371	401	1	-21.9	1	0.0665812	0.382	0	0	-6.19951	19	30	7	3UTR		0	0
hsa-miR-6833-5p	NM_001315532	PVALB	373	392	1	-21.1	1	0.00339711	0.426	0	0	-9.03925	15	19	9	3UTR		0	0
hsa-miR-6835-5p	NM_001315532	PVALB	414	435	1	-22	1	0.333741	0.471	0	0	-9.93282	17	21	6	3UTR		0	0
hsa-miR-6835-5p	NM_001315532	PVALB	365	382	1	-20.7	1	0.000262582	0.426	0	0	-8.59606	14	17	8	3UTR		0	0
hsa-miR-6837-5p	NM_001315532	PVALB	369	385	1	-20.6	1	0.000969379	0.441	0	0	-7.21971	13	16	7	3UTR		0	0
hsa-miR-6845-5p	NM_001315532	PVALB	375	423	1	-28.3	1	0.00214936	0.412	0	0	-3.79332	17	33	8	3UTR		0	0
hsa-miR-6855-5p	NM_001315532	PVALB	382	413	1	-22.9	1	0.122863	0.368	0	0	-4.17062	18	22	10	3UTR		0	0
hsa-miR-6857-5p	NM_001315532	PVALB	372	419	1	-24.8	1	0.00134387	0.412	0	0	-5.35086	18	25	9	3UTR		0	0
hsa-miR-6858-5p	NM_001315532	PVALB	407	429	1	-27.9	1	0.00240027	0.426	0	0	-8.28966	17	22	14	3UTR		0	0
hsa-miR-6769b-5p	NM_001315532	PVALB	437	485	1	-25.9	1	0.156646	0.559	0	0	-7.5608	20	48	10	3UTR		0	0
hsa-miR-6870-5p	NM_001315532	PVALB	447	486	1	-23	1	0.0625581	0.559	0	0	-6.73374	15	19	12	3UTR		0	1
hsa-miR-6875-5p	NM_001315532	PVALB	479	495	1	-20.9	1	0.00897263	0.559	0	0	-7.16235	14	16	7	3UTR		0	0
hsa-miR-6881-5p	NM_001315532	PVALB	429	476	1	-22.7	1	0.573134	0.559	0	0	-3.79332	19	47	10	3UTR		0	0
hsa-miR-6883-5p	NM_001315532	PVALB	477	496	1	-19.5	1	0.00814705	0.559	0	0	-10.8496	14	19	7	3UTR		0	0
hsa-miR-6884-5p	NM_001315532	PVALB	365	424	1	-20.1	1	0.00219023	0.426	0	0	-8.84192	14	20	8	3UTR		0	0
hsa-miR-6886-5p	NM_001315532	PVALB	473	490	1	-22.6	1	0.015727	0.588	0	0	-7.90754	15	17	12	3UTR		0	0
hsa-miR-6890-5p	NM_001315532	PVALB	378	423	1	-28.4	1	0.00214936	0.412	0	0	-6.51454	17	34	12	3UTR		0	0
hsa-miR-6891-5p	NM_001315532	PVALB	418	438	1	-27.9	1	0.124701	0.5	0	0	-9.59293	15	20	7	3UTR		0	0
hsa-miR-7107-5p	NM_001315532	PVALB	472	492	1	-24.3	1	0.0115383	0.559	0	0	-7.23614	14	20	5	3UTR		0	0
hsa-miR-7108-5p	NM_001315532	PVALB	476	504	1	-26.7	1	0.00516305	0.529	0	0	-5.72941	19	28	15	3UTR		0	0
hsa-miR-7110-5p	NM_001315532	PVALB	391	437	1	-27.1	1	0.189844	0.485	0	0	-8.68381	14	17	9	3UTR		0	0
hsa-miR-7156-3p	NM_001315532	PVALB	476	491	1	-20.9	1	0.0147131	0.574	0	0	-19.8372	13	15	8	3UTR		0	0
hsa-miR-7843-5p	NM_001315532	PVALB	379	403	1	-20.4	1	0.0587302	0.368	0	0	-4.76182	13	24	9	3UTR		0	1
hsa-miR-1273h-5p	NM_001315532	PVALB	372	397	1	-21.3	1	0.0168387	0.397	0	0	-6.19951	18	25	7	3UTR		0	0
hsa-miR-7845-5p	NM_001315532	PVALB	390	403	1	-21.7	1	0.0587302	0.368	0	0	-6.66278	12	13	12	3UTR		0	0
hsa-miR-7845-5p	NM_001315532	PVALB	424	450	1	-22.2	1	0.123503	0.515	0	0	-6.51454	17	26	7	3UTR		0	0
hsa-miR-7847-3p	NM_001315532	PVALB	417	440	1	-21.9	1	0.106636	0.529	0	0	-6.13885	17	23	10	3UTR		0	0
hsa-miR-7854-3p	NM_001315532	PVALB	475	495	1	-22.9	1	0.00897263	0.559	0	0	-8.00792	16	20	10	3UTR		0	0
hsa-miR-7854-3p	NM_001315532	PVALB	407	425	1	-19.8	1	0.00251604	0.412	0	0	-11.3547	15	18	7	3UTR		0	0
hsa-miR-8072	NM_001315532	PVALB	384	430	1	-24.7	1	0.00238447	0.441	0	0	-4.67302	18	46	13	3UTR		0	0
hsa-miR-8077	NM_001315532	PVALB	381	421	1	-23	1	0.00208938	0.412	0	0	-4.17062	15	20	7	3UTR		0	0
hsa-miR-8089	NM_001315532	PVALB	443	493	1	-31.5	1	0.00986643	0.574	0	0	-8.05823	18	23	9	3UTR		0	0
hsa-miR-10396a-5p	NM_001315532	PVALB	378	430	1	-24.4	1	0.00238447	0.441	0	0	-9.83924	15	18	8	3UTR		0	0
hsa-miR-10396b-5p	NM_001315532	PVALB	378	430	1	-24.2	1	0.00238447	0.441	0	0	-9.77384	15	18	8	3UTR		0	0
hsa-miR-12118	NM_001315532	PVALB	478	496	1	-18.6	1	0.00814705	0.559	0	0	-7.57093	13	18	7	3UTR		0	0
hsa-miR-12120	NM_001315532	PVALB	471	494	1	-22.6	1	0.00930477	0.574	0	0	-9.37014	16	23	7	3UTR		0	0
hsa-miR-12128	NM_001315532	PVALB	490	516	1	-21.3	1	0.00324136	0.529	0	0	-7.28438	20	26	6	3UTR		0	0
hsa-miR-6782-5p	NM_002854	PVALB	457	507	0.961538	-30.5	1	0.0380868	0.559	0	0	-5.76291	22	50	9	3UTR		0	0
hsa-miR-6834-5p	NM_002854	PVALB	407	447	0.961538	-22.7	1	0.00242242	0.412	0	0	-7.41489	17	23	8	3UTR		0	0
hsa-miR-675-5p	NM_002854	PVALB	503	526	0.974359	-29.3	1	0.0348557	0.529	0	0	-6.98666	19	23	12	3UTR		0	0
hsa-miR-4750-5p	NM_002854	PVALB	401	425	0.974359	-25.5	1	0.0950765	0.353	0	0	-4.02637	17	24	8	3UTR		0	0
hsa-miR-23a-5p	NM_002854	PVALB	495	514	1	-28.8	1	0.00930477	0.574	0	0	-6.53765	16	19	9	3UTR		0	0
hsa-miR-25-5p	NM_002854	PVALB	406	421	1	-18.5	1	0.0665812	0.382	0	0	-8.09365	12	15	8	3UTR		0	0
hsa-miR-197-5p	NM_002854	PVALB	403	422	1	-29	1	0.0632738	0.368	0	0	-6.90779	18	19	18	3UTR		0	0
hsa-miR-198	NM_002854	PVALB	499	513	1	-20.7	1	0.00986643	0.574	0	0	-8.86414	11	14	6	3UTR		0	0
hsa-miR-30b-3p	NM_002854	PVALB	401	417	1	-18.8	1	0.0168387	0.397	0	0	-8.07147	10	12	10	3UTR		0	0
hsa-miR-149-3p	NM_002854	PVALB	433	458	1	-26.6	1	0.124701	0.5	0	0	-4.84971	17	25	7	3UTR		0	0
hsa-miR-128-2-5p	NM_002854	PVALB	421	444	1	-19.3	1	0.00219023	0.426	0	0	-14.4661	9	11	9	3UTR		0	1
hsa-miR-328-5p	NM_002854	PVALB	432	456	1	-35.8	1	0.196996	0.471	0	0	-4.99396	20	24	9	3UTR		0	0
hsa-miR-135b-3p	NM_002854	PVALB	495	514	1	-17.6	1	0.00930477	0.574	0	0	-16.0078	12	19	7	3UTR		0	0
hsa-miR-485-5p	NM_002854	PVALB	431	446	1	-18.8	1	0.00253225	0.397	0	0	-8.67135	13	15	10	3UTR		0	0
hsa-miR-181d-3p	NM_002854	PVALB	490	510	1	-20.6	1	0.015727	0.588	0	0	-8.79494	12	14	12	3UTR		0	0
hsa-miR-525-5p	NM_002854	PVALB	505	536	1	-18.1	1	0.00369751	0.529	0	0	-5.61866	12	14	12	3UTR		0	1
hsa-miR-508-5p	NM_002854	PVALB	390	404	1	-18.9	1	0.000942803	0.441	0	0	-10.603	12	14	8	3UTR		0	0
hsa-miR-510-5p	NM_002854	PVALB	522	535	1	-17.2	1	0.00303251	0.529	0	0	-6.74759	12	13	12	3UTR		0	0
hsa-miR-616-3p	NM_002854	PVALB	507	522	1	-22.9	1	0.0120126	0.529	0	0	-4.02637	14	15	14	3UTR		0	0
hsa-miR-645	NM_002854	PVALB	547	573	1	-19.7	1	0.00121967	0.712	0	0	-7.82644	15	18	12	3UTR		0	0
hsa-miR-652-3p	NM_002854	PVALB	497	513	1	-19.1	1	0.00986643	0.574	0	0	-13.0514	12	16	7	3UTR		0	0
hsa-miR-663a	NM_002854	PVALB	502	515	1	-22.2	1	0.00897263	0.559	0	0	-10.603	12	13	12	3UTR		0	0
hsa-miR-654-5p	NM_002854	PVALB	497	517	1	-22.3	1	0.00764852	0.544	0	0	-8.79494	12	15	9	3UTR		0	0
hsa-miR-659-3p	NM_002854	PVALB	504	526	1	-19.9	1	0.0348557	0.529	0	0	-6.19951	17	22	8	3UTR		0	0
hsa-miR-1224-5p	NM_002854	PVALB	407	429	1	-19.7	1	0.124466	0.353	0	0	-7.78016	16	22	9	3UTR		0	0
hsa-miR-151b	NM_002854	PVALB	503	515	1	-16.6	1	0.00897263	0.559	0	0	-7.97624	11	12	11	3UTR		0	0
hsa-miR-762	NM_002854	PVALB	413	443	1	-30.7	1	0.00214936	0.412	0	0	-6.76235	19	30	10	3UTR		0	0
hsa-miR-675-5p	NM_002854	PVALB	436	453	1	-24	1	0.010718	0.456	0	0	-7.23797	13	17	5	3UTR		0	0
hsa-miR-877-5p	NM_002854	PVALB	501	517	1	-20.8	1	0.00764852	0.544	0	0	-12.5198	14	16	7	3UTR		0	0
hsa-miR-1182	NM_002854	PVALB	480	515	1	-26.9	1	0.00897263	0.559	0	0	-7.3076	19	28	8	3UTR		0	0
hsa-miR-1226-5p	NM_002854	PVALB	494	515	1	-35.3	1	0.00897263	0.559	0	0	-7.48895	19	21	13	3UTR		0	0
hsa-miR-1227-5p	NM_002854	PVALB	496	514	1	-21.2	1	0.00930477	0.574	0	0	-8.3038	14	18	6	3UTR		0	0
hsa-miR-1237-5p	NM_002854	PVALB	416	454	1	-28.4	1	0.0293989	0.456	0	0	-4.02637	14	21	8	3UTR		0	0
hsa-miR-1202	NM_002854	PVALB	491	524	1	-25.1	1	0.00615923	0.529	0	0	-6.9696	20	33	8	3UTR		0	0
hsa-miR-1207-5p	NM_002854	PVALB	438	457	1	-30.1	1	0.189844	0.485	0	0	-9.17087	17	19	11	3UTR		0	0
hsa-miR-1295a	NM_002854	PVALB	425	441	1	-24.7	1	0.00208938	0.412	0	0	-8.42777	15	16	15	3UTR		0	0
hsa-miR-1295a	NM_002854	PVALB	492	512	1	-21.6	1	0.0115383	0.559	0	0	-12.0073	14	20	8	3UTR		0	0
hsa-miR-1266-5p	NM_002854	PVALB	417	442	1	-22.7	1	0.00212438	0.412	0	0	-17.2455	15	25	9	3UTR		0	0
hsa-miR-1268a	NM_002854	PVALB	441	459	1	-24.6	1	0.111791	0.515	0	0	-9.6003	16	18	12	3UTR		0	0
hsa-miR-1321	NM_002854	PVALB	387	419	1	-17.7	1	0.024298	0.397	0	0	-13.2236	10	12	10	3UTR		0	0
hsa-miR-1909-3p	NM_002854	PVALB	385	403	1	-23.4	1	0.000398043	0.441	0	0	-9.02428	13	18	7	3UTR		0	0
hsa-miR-2861	NM_002854	PVALB	493	514	1	-25.8	1	0.00930477	0.574	0	0	-6.72377	16	21	8	3UTR		0	0
hsa-miR-3141	NM_002854	PVALB	491	515	1	-27.6	1	0.00897263	0.559	0	0	-5.22671	16	24	6	3UTR		0	0
hsa-miR-3141	NM_002854	PVALB	403	423	1	-25.4	1	0.0587302	0.368	0	0	-3.79332	15	20	10	3UTR		0	0
hsa-miR-3153	NM_002854	PVALB	439	455	1	-20.3	1	0.333741	0.471	0	0	-12.7904	13	16	9	3UTR		0	0
hsa-miR-3189-3p	NM_002854	PVALB	491	513	1	-19	1	0.00986643	0.574	0	0	-16.4904	14	22	7	3UTR		0	0
hsa-miR-4257	NM_002854	PVALB	401	416	1	-20.2	1	0.0156329	0.412	0	0	-5.19005	13	15	8	3UTR		0	0
hsa-miR-4253	NM_002854	PVALB	498	514	1	-21	1	0.00930477	0.574	0	0	-11.9948	13	16	8	3UTR		0	0
hsa-miR-4327	NM_002854	PVALB	496	512	1	-20.5	1	0.0115383	0.559	0	0	-13.2226	15	16	15	3UTR		0	0
hsa-miR-4281	NM_002854	PVALB	492	513	1	-31.5	1	0.00986643	0.574	0	0	-5.48126	17	21	6	3UTR		0	0
hsa-miR-3652	NM_002854	PVALB	403	421	1	-22.2	1	0.0665812	0.382	0	0	-9.20149	15	18	12	3UTR		0	0
hsa-miR-3654	NM_002854	PVALB	555	570	1	-17.2	1	0.00108374	0.691	0	0	-8.58769	12	15	6	3UTR		0	0
hsa-miR-3918	NM_002854	PVALB	492	514	1	-23.2	1	0.00930477	0.574	0	0	-7.10297	13	16	10	3UTR		0	0
hsa-miR-3945	NM_002854	PVALB	402	423	1	-22.1	1	0.0587302	0.368	0	0	-9.94087	15	21	6	3UTR		0	0
hsa-miR-1268b	NM_002854	PVALB	491	513	1	-26.7	1	0.00986643	0.574	0	0	-8.48048	15	22	8	3UTR		0	0
hsa-miR-4436a	NM_002854	PVALB	406	460	1	-25.1	1	0.106636	0.529	0	0	-4.67302	19	54	6	3UTR		0	0
hsa-miR-4458	NM_002854	PVALB	403	423	1	-20.8	1	0.0587302	0.368	0	0	-6.73762	16	20	8	3UTR		0	0
hsa-miR-4462	NM_002854	PVALB	418	461	1	-29	1	0.101645	0.529	0	0	-7.39607	17	23	14	3UTR		0	0
hsa-miR-4466	NM_002854	PVALB	501	525	1	-23.6	1	0.0589228	0.529	0	0	-7.14013	16	24	11	3UTR		0	0
hsa-miR-4467	NM_002854	PVALB	436	453	1	-19.3	1	0.010718	0.456	0	0	-11.1823	14	17	7	3UTR		0	0
hsa-miR-4472	NM_002854	PVALB	435	450	1	-19.7	1	0.00238447	0.441	0	0	-6.14858	13	15	9	3UTR		0	0
hsa-miR-4483	NM_002854	PVALB	385	401	1	-19.3	1	0.00272756	0.426	0	0	-8.52688	14	16	9	3UTR		0	0
hsa-miR-4486	NM_002854	PVALB	437	450	1	-18.4	1	0.00238447	0.441	0	0	-14.1825	10	13	7	3UTR		0	0
hsa-miR-4514	NM_002854	PVALB	492	508	1	-21.2	1	0.0249673	0.574	0	0	-10.729	14	16	9	3UTR		0	0
hsa-miR-4520-3p	NM_002854	PVALB	453	472	1	-21.2	1	0.116984	0.5	0	0	-10.1658	17	19	11	3UTR		0	0
hsa-miR-4534	NM_002854	PVALB	395	413	1	-20	1	0.00450131	0.412	0	0	-5.72816	14	18	9	3UTR		0	0
hsa-miR-4538	NM_002854	PVALB	434	456	1	-23.7	1	0.196996	0.471	0	0	-13.7373	17	22	7	3UTR		0	0
hsa-miR-4634	NM_002854	PVALB	418	450	1	-21.8	1	0.00238447	0.441	0	0	-7.99318	15	32	5	3UTR		0	0
hsa-miR-4649-5p	NM_002854	PVALB	399	422	1	-29.6	1	0.0632738	0.368	0	0	-4.02637	18	23	10	3UTR		0	0
hsa-miR-4651	NM_002854	PVALB	417	455	1	-25.4	1	0.333741	0.471	0	0	-6.30551	16	19	12	3UTR		0	0
hsa-miR-4655-5p	NM_002854	PVALB	449	509	1	-24.9	1	0.0164389	0.574	0	0	-9.11557	14	19	8	3UTR		0	0
hsa-miR-4675	NM_002854	PVALB	429	443	1	-21.6	1	0.00214936	0.412	0	0	-8.07655	12	14	7	3UTR		0	0
hsa-miR-4687-3p	NM_002854	PVALB	502	526	1	-23.1	1	0.0348557	0.529	0	0	-7.70505	18	24	10	3UTR		0	0
hsa-miR-4688	NM_002854	PVALB	495	517	1	-24.9	1	0.00764852	0.544	0	0	-7.54034	18	22	7	3UTR		0	0
hsa-miR-4689	NM_002854	PVALB	493	515	1	-22.2	1	0.00897263	0.559	0	0	-12.1611	15	22	8	3UTR		0	0
hsa-miR-4695-5p	NM_002854	PVALB	389	419	1	-22.7	1	0.024298	0.397	0	0	-6.76235	18	30	8	3UTR		0	0
hsa-miR-4697-5p	NM_002854	PVALB	387	402	1	-20	1	0.000262582	0.426	0	0	-7.23614	13	15	11	3UTR		0	0
hsa-miR-4710	NM_002854	PVALB	391	431	1	-26.3	1	0.123857	0.353	0	0	-4.79441	16	23	7	3UTR		0	0
hsa-miR-4720-5p	NM_002854	PVALB	555	572	1	-17.7	1	0.00113976	0.698	0	0	-12.7743	16	17	16	3UTR		0	0
hsa-miR-4721	NM_002854	PVALB	447	515	1	-27	1	0.00897263	0.559	0	0	-5.70655	17	22	7	3UTR		0	0
hsa-miR-4520-2-3p	NM_002854	PVALB	454	472	1	-19.1	1	0.116984	0.5	0	0	-6.90779	16	18	11	3UTR		0	0
hsa-miR-4731-5p	NM_002854	PVALB	489	515	1	-21.9	1	0.00897263	0.559	0	0	-10.282	15	26	10	3UTR		0	0
hsa-miR-4758-5p	NM_002854	PVALB	427	449	1	-27.7	1	0.00240027	0.426	0	0	-7.08104	17	22	8	3UTR		0	0
hsa-miR-4436b-3p	NM_002854	PVALB	394	424	1	-25.6	1	0.0832208	0.353	0	0	-7.09331	16	19	11	3UTR		0	1
hsa-miR-2467-3p	NM_002854	PVALB	410	424	1	-24.5	1	0.0832208	0.353	0	0	-6.85796	13	14	13	3UTR		0	0
hsa-miR-4787-5p	NM_002854	PVALB	416	460	1	-27.7	1	0.106636	0.529	0	0	-4.79441	16	24	8	3UTR		0	0
hsa-miR-5010-5p	NM_002854	PVALB	486	506	1	-21.9	1	0.0625581	0.559	0	0	-10.198	16	20	9	3UTR		0	1
hsa-miR-5194	NM_002854	PVALB	496	515	1	-22.1	1	0.00897263	0.559	0	0	-9.27482	16	19	10	3UTR		0	0
hsa-miR-5196-5p	NM_002854	PVALB	427	450	1	-26.8	1	0.00238447	0.441	0	0	-7.35355	19	23	10	3UTR		0	0
hsa-miR-664b-5p	NM_002854	PVALB	482	513	1	-25.9	1	0.00986643	0.574	0	0	-7.14013	19	25	8	3UTR		0	0
hsa-miR-5787	NM_002854	PVALB	409	442	1	-29.4	1	0.00212438	0.412	0	0	-5.18008	19	33	13	3UTR		0	0
hsa-miR-6075	NM_002854	PVALB	496	512	1	-19.8	1	0.0115383	0.559	0	0	-9.60711	13	16	6	3UTR		0	0
hsa-miR-6076	NM_002854	PVALB	520	543	1	-23.5	1	0.000745155	0.559	0	0	-7.61527	17	23	8	3UTR		0	0
hsa-miR-6086	NM_002854	PVALB	413	437	1	-30.2	1	0.00695993	0.382	0	0	-6.6181	18	24	9	3UTR		0	0
hsa-miR-6127	NM_002854	PVALB	440	461	1	-24.5	1	0.101645	0.529	0	0	-6.5515	17	21	9	3UTR		0	0
hsa-miR-6127	NM_002854	PVALB	493	515	1	-23.3	1	0.00897263	0.559	0	0	-4.84971	16	22	9	3UTR		0	0
hsa-miR-6129	NM_002854	PVALB	424	445	1	-20.9	1	0.00251604	0.412	0	0	-3.79332	15	21	8	3UTR		0	0
hsa-miR-6165	NM_002854	PVALB	438	460	1	-26.7	1	0.106636	0.529	0	0	-4.957	15	21	9	3UTR		0	0
hsa-miR-6510-5p	NM_002854	PVALB	490	508	1	-22.8	1	0.0249673	0.574	0	0	-12.2185	15	18	8	3UTR		0	0
hsa-miR-6515-5p	NM_002854	PVALB	391	418	1	-24.9	1	0.0120771	0.397	0	0	-6.01339	15	17	15	3UTR		0	0
hsa-miR-6717-5p	NM_002854	PVALB	497	512	1	-20.5	1	0.0115383	0.559	0	0	-8.96875	13	15	10	3UTR		0	0
hsa-miR-6724-5p	NM_002854	PVALB	494	513	1	-31.2	1	0.00986643	0.574	0	0	-8.14709	18	19	18	3UTR		0	0
hsa-miR-6727-5p	NM_002854	PVALB	394	425	1	-28.6	1	0.0950765	0.353	0	0	-7.87558	18	22	10	3UTR		0	0
hsa-miR-6727-5p	NM_002854	PVALB	432	453	1	-24.2	1	0.010718	0.456	0	0	-9.86134	16	21	11	3UTR		0	0
hsa-miR-6728-5p	NM_002854	PVALB	410	433	1	-23.9	1	0.122863	0.368	0	0	-8.48721	19	23	8	3UTR		0	0
hsa-miR-6729-5p	NM_002854	PVALB	402	450	1	-30.4	1	0.00238447	0.441	0	0	-7.78178	17	23	8	3UTR		0	0
hsa-miR-6732-5p	NM_002854	PVALB	436	459	1	-28.9	1	0.111791	0.515	0	0	-4.90607	18	23	7	3UTR		0	0
hsa-miR-6736-5p	NM_002854	PVALB	407	432	1	-23.9	1	0.12223	0.353	0	0	-5.61866	16	25	6	3UTR		0	0
hsa-miR-6749-5p	NM_002854	PVALB	491	513	1	-37.6	1	0.00986643	0.574	0	0	-8.55977	17	22	8	3UTR		0	0
hsa-miR-6757-5p	NM_002854	PVALB	387	419	1	-27.8	1	0.024298	0.397	0	0	-3.93757	18	22	12	3UTR		0	0
hsa-miR-6757-5p	NM_002854	PVALB	497	531	1	-21.9	1	0.0117592	0.515	0	0	-3.79332	20	34	8	3UTR		0	0
hsa-miR-6773-5p	NM_002854	PVALB	492	513	1	-20.3	1	0.00986643	0.574	0	0	-10.1291	13	21	5	3UTR		0	0
hsa-miR-6775-5p	NM_002854	PVALB	399	425	1	-36.5	1	0.0950765	0.353	0	0	-5.72941	23	26	10	3UTR		0	0
hsa-miR-6785-5p	NM_002854	PVALB	425	447	1	-24	1	0.00242242	0.412	0	0	-8.93197	18	22	9	3UTR		0	0
hsa-miR-6798-5p	NM_002854	PVALB	450	510	1	-27.8	1	0.015727	0.588	0	0	-4.79441	16	20	10	3UTR		0	0
hsa-miR-6798-5p	NM_002854	PVALB	427	459	1	-27.1	1	0.111791	0.515	0	0	-8.917	16	21	7	3UTR		0	0
hsa-miR-6805-5p	NM_002854	PVALB	499	517	1	-22.1	1	0.00764852	0.544	0	0	-10.3653	14	18	8	3UTR		0	0
hsa-miR-6812-5p	NM_002854	PVALB	433	453	1	-27	1	0.010718	0.456	0	0	-8.3038	16	20	11	3UTR		0	0
hsa-miR-6813-5p	NM_002854	PVALB	398	444	1	-28.6	1	0.00219023	0.426	0	0	-3.79332	18	26	8	3UTR		0	0
hsa-miR-6815-3p	NM_002854	PVALB	538	551	1	-17.1	1	0.000514081	0.647	0	0	-8.75027	11	13	8	3UTR		0	0
hsa-miR-6823-5p	NM_002854	PVALB	435	455	1	-23.6	1	0.333741	0.471	0	0	-6.50069	16	20	8	3UTR		0	0
hsa-miR-6829-5p	NM_002854	PVALB	416	443	1	-21.4	1	0.00214936	0.412	0	0	-11.4056	13	17	10	3UTR		0	0
hsa-miR-6831-5p	NM_002854	PVALB	436	459	1	-22.4	1	0.111791	0.515	0	0	-11.1057	20	23	12	3UTR		0	0
hsa-miR-6831-5p	NM_002854	PVALB	391	421	1	-21.9	1	0.0665812	0.382	0	0	-6.19951	19	30	7	3UTR		0	0
hsa-miR-6833-5p	NM_002854	PVALB	393	412	1	-21.1	1	0.00339711	0.426	0	0	-9.03925	15	19	9	3UTR		0	0
hsa-miR-6835-5p	NM_002854	PVALB	434	455	1	-22	1	0.333741	0.471	0	0	-9.93282	17	21	6	3UTR		0	0
hsa-miR-6837-5p	NM_002854	PVALB	389	405	1	-20.6	1	0.000969379	0.441	0	0	-7.21971	13	16	7	3UTR		0	0
hsa-miR-6845-5p	NM_002854	PVALB	395	443	1	-28.3	1	0.00214936	0.412	0	0	-3.79332	17	33	8	3UTR		0	0
hsa-miR-6855-5p	NM_002854	PVALB	402	433	1	-22.9	1	0.122863	0.368	0	0	-4.17062	18	22	10	3UTR		0	0
hsa-miR-6857-5p	NM_002854	PVALB	392	439	1	-24.8	1	0.00134387	0.412	0	0	-5.35086	18	25	9	3UTR		0	0
hsa-miR-6858-5p	NM_002854	PVALB	427	449	1	-27.9	1	0.00240027	0.426	0	0	-8.28966	17	22	14	3UTR		0	0
hsa-miR-6870-5p	NM_002854	PVALB	488	506	1	-22.8	1	0.0625581	0.559	0	0	-6.73374	15	18	12	3UTR		0	1
hsa-miR-6875-5p	NM_002854	PVALB	499	515	1	-20.9	1	0.00897263	0.559	0	0	-7.16235	14	16	7	3UTR		0	0
hsa-miR-6881-5p	NM_002854	PVALB	449	496	1	-22.7	1	0.573134	0.559	0	0	-3.79332	19	47	10	3UTR		0	0
hsa-miR-6883-5p	NM_002854	PVALB	497	516	1	-19.5	1	0.00814705	0.559	0	0	-10.8496	14	19	7	3UTR		0	0
hsa-miR-6884-5p	NM_002854	PVALB	385	444	1	-20.1	1	0.00219023	0.426	0	0	-8.84192	14	20	8	3UTR		0	0
hsa-miR-6886-5p	NM_002854	PVALB	493	510	1	-22.6	1	0.015727	0.588	0	0	-7.90754	15	17	12	3UTR		0	0
hsa-miR-6886-5p	NM_002854	PVALB	436	460	1	-21.3	1	0.106636	0.529	0	0	-7.60443	16	24	13	3UTR		0	0
hsa-miR-6890-5p	NM_002854	PVALB	398	443	1	-28.4	1	0.00214936	0.412	0	0	-6.51454	17	34	12	3UTR		0	0
hsa-miR-6891-5p	NM_002854	PVALB	438	458	1	-27.9	1	0.124701	0.5	0	0	-9.59293	15	20	7	3UTR		0	0
hsa-miR-7107-5p	NM_002854	PVALB	492	512	1	-24.3	1	0.0115383	0.559	0	0	-7.23614	14	20	5	3UTR		0	0
hsa-miR-7108-5p	NM_002854	PVALB	496	524	1	-26.7	1	0.00615923	0.529	0	0	-5.72941	19	28	15	3UTR		0	0
hsa-miR-7110-5p	NM_002854	PVALB	411	457	1	-27.1	1	0.189844	0.485	0	0	-8.68381	14	17	9	3UTR		0	0
hsa-miR-7156-3p	NM_002854	PVALB	496	511	1	-20.9	1	0.0147131	0.574	0	0	-19.8372	13	15	8	3UTR		0	0
hsa-miR-1273h-5p	NM_002854	PVALB	392	417	1	-21.3	1	0.0168387	0.397	0	0	-6.19951	18	25	7	3UTR		0	0
hsa-miR-7845-5p	NM_002854	PVALB	410	423	1	-21.7	1	0.0587302	0.368	0	0	-6.66278	12	13	12	3UTR		0	0
hsa-miR-7845-5p	NM_002854	PVALB	444	470	1	-22.2	1	0.123503	0.515	0	0	-6.51454	17	26	7	3UTR		0	0
hsa-miR-7854-3p	NM_002854	PVALB	495	515	1	-22.9	1	0.00897263	0.559	0	0	-8.00792	16	20	10	3UTR		0	0
hsa-miR-7854-3p	NM_002854	PVALB	427	445	1	-19.8	1	0.00251604	0.412	0	0	-11.3547	15	18	7	3UTR		0	0
hsa-miR-8071	NM_002854	PVALB	435	453	1	-22.9	1	0.010718	0.456	0	0	-7.25024	15	18	8	3UTR		0	0
hsa-miR-8072	NM_002854	PVALB	404	450	1	-24.7	1	0.00238447	0.441	0	0	-4.67302	18	46	13	3UTR		0	0
hsa-miR-8077	NM_002854	PVALB	401	441	1	-23	1	0.00208938	0.412	0	0	-4.17062	15	20	7	3UTR		0	0
hsa-miR-8089	NM_002854	PVALB	463	513	1	-31.5	1	0.00986643	0.574	0	0	-8.05823	18	23	9	3UTR		0	0
hsa-miR-10396a-5p	NM_002854	PVALB	398	450	1	-24.4	1	0.00238447	0.441	0	0	-9.83924	15	18	8	3UTR		0	0
hsa-miR-10396b-5p	NM_002854	PVALB	398	450	1	-24.2	1	0.00238447	0.441	0	0	-9.77384	15	18	8	3UTR		0	0
hsa-miR-12118	NM_002854	PVALB	498	516	1	-18.6	1	0.00814705	0.559	0	0	-7.57093	13	18	7	3UTR		0	0
hsa-miR-12120	NM_002854	PVALB	491	514	1	-22.6	1	0.00930477	0.574	0	0	-9.37014	16	23	7	3UTR		0	0
hsa-miR-12128	NM_002854	PVALB	510	536	1	-21.3	1	0.00369751	0.529	0	0	-7.28438	20	26	6	3UTR		0	0
