# Supplementary material for: Prolonged fasting followed by refeeding modifies proteome profile and parvalbumin expression in the fast-twitch muscle of pacu (Piaractus mesopotamicus)
Source: PLoS One. 2019 Dec 19;14(12):e0225864. doi: 10.1371/journal.pone.0225864 (PMC6922423; doi:10.1371/journal.pone.0225864)
Supplement: S9 Table — (XLSX) [file pone.0225864.s009.xlsx]

## Sheet: Mouse
S9 Table - miRWalk search for miRNAs targeting parvalbumin transcripts against mouse database.
mirnaid	refseqid	genesymbol	start	end	bindingp	energy	seed	accessibility	au	phylopstem	phylopflank	me	number_of_pairings	binding_region_length	longest_consecutive_pairings	position	validated	TargetScan	miRDB
mmu-miR-298-5p	NM_013645	Pvalb	417	433	0.961538	-23.7	1	0.000129471	0.544	0	0	-10.9444	13	16	11	3UTR		0	0
mmu-miR-323-5p	NM_013645	Pvalb	661	708	0.961538	-23.9	1	4.98213e-05	0.441	0	0	-4.79441	20	24	11	3UTR		0	0
mmu-miR-370-3p	NM_013645	Pvalb	546	576	0.961538	-23.8	1	2.04775e-07	0.471	0	0	-7.5866	15	21	9	3UTR		0	0
mmu-miR-532-3p	NM_013645	Pvalb	570	623	0.961538	-24.2	1	0.0630146	0.632	0	0	-4.84971	19	38	9	3UTR		0	0
mmu-miR-1895	NM_013645	Pvalb	701	746	0.961538	-26.1	1	9.49596e-06	0.529	0	0	-5.18008	19	45	8	3UTR		0	0
mmu-miR-6956-5p	NM_013645	Pvalb	397	420	0.961538	-20	1	0.0129404	0.441	0	0	-7.57093	13	16	8	3UTR		0	0
mmu-miR-6985-5p	NM_013645	Pvalb	387	433	0.961538	-24.4	1	0.000129471	0.544	0	0	-10.7371	14	17	11	3UTR		0	0
mmu-miR-7080-5p	NM_013645	Pvalb	386	438	0.961538	-23.3	1	0.00169389	0.529	0	0	-3.79332	21	39	8	3UTR		0	0
mmu-miR-7653-3p	NM_013645	Pvalb	563	623	0.961538	-28.8	1	0.0630146	0.632	0	0	-3.93757	21	55	11	3UTR		0	0
mmu-miR-12202-5p	NM_013645	Pvalb	706	725	0.961538	-21.3	1	0.100792	0.441	0	0	-7.65065	15	19	8	3UTR		0	0
mmu-miR-103-1-5p	NM_013645	Pvalb	539	563	0.969231	-21.1	1	5.42505e-05	0.412	0	0	-4.17062	19	24	10	3UTR		0	0
mmu-miR-7239-3p	NM_013645	Pvalb	528	578	0.969231	-25.2	1	3.36088e-07	0.485	0	0	-5.69245	15	20	12	3UTR		0	0
mmu-miR-296-3p	NM_013645	Pvalb	397	427	0.974359	-24.5	1	0.00180655	0.485	0	0	-7.81874	16	21	8	3UTR		0	0
mmu-miR-3059-5p	NM_013645	Pvalb	546	561	0.974359	-17.7	1	0.000298815	0.426	0	0	-8.07147	14	15	14	3UTR		0	0
mmu-miR-501-5p	NM_013645	Pvalb	545	578	0.974359	-20	1	3.36088e-07	0.485	0	0	-9.54656	14	19	7	3UTR		0	0
mmu-miR-3104-5p	NM_013645	Pvalb	649	680	0.974359	-26.3	1	0.00021884	0.441	0	0	-7.68219	16	24	9	3UTR		0	0
mmu-miR-7689-3p	NM_013645	Pvalb	557	589	0.974359	-27.7	1	0.00641204	0.5	0	0	-13.6656	18	32	10	3UTR		0	0
mmu-miR-128-2-5p	NM_013645	Pvalb	455	486	0.980769	-21	1	0.00131184	0.529	0	0	-10.1658	19	31	8	3UTR		0	0
mmu-miR-12181-5p	NM_013645	Pvalb	389	427	0.980769	-24.8	1	0.00180655	0.485	0	0	-11.1286	18	25	8	3UTR		0	0
mmu-let-7i-3p	NM_013645	Pvalb	585	631	1	-20.8	1	0.147972	0.618	0	0	-14.8713	15	24	11	3UTR		0	0
mmu-let-7i-3p	NM_013645	Pvalb	608	631	1	-20.6	1	0.147972	0.618	0	0	-14.8713	15	23	11	3UTR		0	0
mmu-miR-99b-3p	NM_013645	Pvalb	557	587	1	-23.7	1	0.00283344	0.5	0	0	-7.10805	19	30	7	3UTR		0	0
mmu-miR-125a-3p	NM_013645	Pvalb	657	678	1	-21.1	1	0.000406731	0.456	0	0	-8.42926	17	21	7	3UTR		0	0
mmu-miR-127-5p	NM_013645	Pvalb	405	436	1	-27.2	1	0.000541537	0.529	0	0	-4.957	18	22	8	3UTR		0	0
mmu-miR-135a-1-3p	NM_013645	Pvalb	359	379	1	-22.1	1	2.84903e-05	0.382	0	0	-12.6044	16	20	6	3UTR		0	0
mmu-miR-149-3p	NM_013645	Pvalb	379	420	1	-26.6	1	0.0129404	0.441	0	0	-5.10125	19	28	9	3UTR		0	0
mmu-miR-150-3p	NM_013645	Pvalb	528	575	1	-25.7	1	2.83477e-07	0.471	0	0	-12.9896	13	16	10	3UTR		0	0
mmu-miR-185-5p	NM_013645	Pvalb	770	786	1	-19.7	0	0.00563686	0.559	0	0	-15.5666	14	16	11	3UTR		0	0
mmu-miR-185-3p	NM_013645	Pvalb	554	570	1	-20.6	1	4.10629e-05	0.471	0	0	-15.3264	13	16	6	3UTR		0	0
mmu-miR-193a-5p	NM_013645	Pvalb	547	565	1	-19	1	2.63298e-05	0.412	0	0	-4.90607	14	18	9	3UTR		0	0
mmu-miR-143-5p	NM_013645	Pvalb	501	536	1	-19.4	1	0.0092027	0.5	0	0	-8.38244	17	27	8	3UTR		0	0
mmu-miR-34b-3p	NM_013645	Pvalb	568	584	1	-20.4	1	0.00035264	0.5	0	0	-13.2282	14	16	8	3UTR		0	0
mmu-miR-30c-2-3p	NM_013645	Pvalb	406	422	1	-19.6	1	0.00898179	0.456	0	0	-7.9381	13	16	7	3UTR		0	0
mmu-let-7e-5p	NM_013645	Pvalb	654	677	1	-18.3	1	0.000354645	0.456	0	0	-6.78234	11	13	11	3UTR		0	0
mmu-miR-20a-3p	NM_013645	Pvalb	677	701	1	-18.4	1	1.17875e-06	0.456	0	0	-8.40586	15	17	15	3UTR		0	0
mmu-miR-23a-5p	NM_013645	Pvalb	466	485	1	-25.3	1	0.0042041	0.529	0	0	-8.85129	15	19	9	3UTR		0	0
mmu-miR-24-2-5p	NM_013645	Pvalb	690	706	1	-18.7	1	1.22188e-05	0.441	0	0	-5.76291	13	16	6	3UTR		0	0
mmu-miR-31-3p	NM_013645	Pvalb	540	590	1	-27.6	1	0.0084249	0.5	0	0	-6.57398	19	23	8	3UTR		0	0
mmu-miR-326-5p	NM_013645	Pvalb	410	429	1	-23.2	1	0.00055371	0.485	0	0	-9.00393	16	19	9	3UTR		0	0
mmu-miR-328-5p	NM_013645	Pvalb	399	428	1	-28.1	1	0.00105115	0.485	0	0	-6.25121	19	29	9	3UTR		0	0
mmu-miR-328-3p	NM_013645	Pvalb	790	813	1	-22.9	1	0.0107479	0.529	0	0	-6.24613	18	23	6	3UTR		0	0
mmu-miR-330-5p	NM_013645	Pvalb	556	576	1	-23.4	1	2.04775e-07	0.471	0	0	-5.22671	17	20	9	3UTR		0	0
mmu-miR-341-5p	NM_013645	Pvalb	683	707	1	-23.1	1	2.28934e-05	0.441	0	0	-9.15487	17	24	8	3UTR		0	0
mmu-miR-344-3p	NM_013645	Pvalb	790	838	1	-21.9	1	0.00701863	0.544	0	0	-11.3517	16	20	9	3UTR		0	1
mmu-miR-346-5p	NM_013645	Pvalb	554	576	1	-24	1	2.04775e-07	0.471	0	0	-8.54503	18	22	13	3UTR		0	0
mmu-miR-346-3p	NM_013645	Pvalb	527	573	1	-27.8	1	4.45292e-06	0.471	0	0	-10.1324	17	26	7	3UTR		0	0
mmu-miR-200c-3p	NM_013645	Pvalb	565	575	1	-17.9	1	2.83477e-07	0.471	0	0	-14.6341	9	10	9	3UTR		0	0
mmu-miR-320-5p	NM_013645	Pvalb	796	809	1	-23.3	1	0.0970494	0.529	0	0	-5.61866	12	13	12	3UTR		0	0
mmu-miR-7a-1-3p	NM_013645	Pvalb	568	587	1	-22.2	1	0.00283344	0.5	0	0	-7.80367	16	19	7	3UTR		0	0
mmu-miR-194-2-3p	NM_013645	Pvalb	406	430	1	-20.8	1	0.000288783	0.5	0	0	-9.7377	11	14	8	3UTR		0	0
mmu-miR-381-5p	NM_013645	Pvalb	698	712	1	-21	1	0.00012792	0.456	0	0	-6.8193	12	14	8	3UTR		0	0
mmu-miR-383-3p	NM_013645	Pvalb	548	583	1	-22.6	1	5.75513e-05	0.5	0	0	-9.00901	15	20	6	3UTR		0	1
mmu-miR-215-3p	NM_013645	Pvalb	477	494	1	-20	1	0.000113657	0.529	0	0	-9.41661	14	17	9	3UTR		0	0
mmu-miR-431-3p	NM_013645	Pvalb	478	496	1	-20	1	0.0023	0.529	0	0	-13.6653	14	18	6	3UTR		0	0
mmu-miR-448-5p	NM_013645	Pvalb	539	581	1	-22	1	1.98296e-06	0.515	0	0	-7.37318	16	18	16	3UTR		0	0
mmu-miR-468-5p	NM_013645	Pvalb	426	452	1	-24.5	1	0.0619749	0.529	0	0	-8.85024	21	26	10	3UTR		0	0
mmu-miR-483-3p	NM_013645	Pvalb	764	815	1	-24.5	1	0.00828133	0.515	0	0	-7.28438	18	24	5	3UTR		0	0
mmu-miR-486a-5p	NM_013645	Pvalb	582	628	1	-21.9	1	0.101689	0.647	0	0	-9.02428	17	23	7	3UTR		0	0
mmu-miR-486a-3p	NM_013645	Pvalb	668	695	1	-21.8	1	0.000164228	0.412	0	0	-7.27064	17	27	13	3UTR		0	0
mmu-miR-675-5p	NM_013645	Pvalb	676	725	1	-28.1	1	0.100792	0.441	0	0	-11.2074	16	31	8	3UTR		0	0
mmu-miR-675-3p	NM_013645	Pvalb	610	631	1	-20.8	1	0.147972	0.618	0	0	-8.01983	17	21	8	3UTR		0	0
mmu-miR-671-5p	NM_013645	Pvalb	414	437	1	-25.2	1	0.000584158	0.529	0	0	-8.20631	19	23	9	3UTR		0	0
mmu-miR-762	NM_013645	Pvalb	382	426	1	-25.8	1	0.0350466	0.471	0	0	-12.4228	17	23	7	3UTR		0	0
mmu-miR-3099-5p	NM_013645	Pvalb	794	814	1	-22.1	1	0.00819122	0.515	0	0	-7.28657	16	20	11	3UTR		0	0
mmu-miR-3099-3p	NM_013645	Pvalb	658	678	1	-25.7	1	0.000406731	0.456	0	0	-7.75176	18	20	11	3UTR		0	0
mmu-miR-3099-3p	NM_013645	Pvalb	463	483	1	-24.4	1	0.00631248	0.544	0	0	-8.55977	17	20	7	3UTR		0	0
mmu-miR-3099-3p	NM_013645	Pvalb	389	424	1	-22.7	1	0.0089347	0.456	0	0	-6.50069	19	35	8	3UTR		0	0
mmu-miR-674-5p	NM_013645	Pvalb	358	411	1	-24.4	1	0.227135	0.368	0	0	-5.81384	16	19	14	3UTR		0	0
mmu-miR-677-3p	NM_013645	Pvalb	400	436	1	-24.8	1	0.000541537	0.529	0	0	-6.46952	20	27	12	3UTR		0	0
mmu-miR-423-5p	NM_013645	Pvalb	686	728	1	-23.5	1	0.0476823	0.441	0	0	-3.79332	17	24	7	3UTR		0	0
mmu-miR-423-5p	NM_013645	Pvalb	407	427	1	-20.6	1	0.00180655	0.485	0	0	-7.12885	16	20	10	3UTR		0	0
mmu-miR-691	NM_013645	Pvalb	492	508	1	-18.6	1	0.000356858	0.529	0	0	-6.98341	13	16	6	3UTR		0	0
mmu-miR-499-3p	NM_013645	Pvalb	870	885	1	-18.7	1	0.00236459	0.69	0	0	-9.54656	13	15	8	3UTR		0	0
mmu-miR-698-5p	NM_013645	Pvalb	387	421	1	-23.7	1	0.0101314	0.441	0	0	-6.77039	17	21	6	3UTR		0	0
mmu-miR-698-3p	NM_013645	Pvalb	795	814	1	-22.5	1	0.00819122	0.515	0	0	-10.8408	16	19	11	3UTR		0	0
mmu-miR-708-5p	NM_013645	Pvalb	816	847	1	-23.3	1	0.00734336	0.588	0	0	-12.3711	17	23	10	3UTR		0	0
mmu-miR-711	NM_013645	Pvalb	365	379	1	-23.1	1	2.84903e-05	0.382	0	0	-8.58769	12	14	10	3UTR		0	0
mmu-miR-714	NM_013645	Pvalb	358	377	1	-20.4	1	4.45019e-05	0.382	0	0	-11.0558	16	19	13	3UTR		0	0
mmu-miR-490-3p	NM_013645	Pvalb	789	825	1	-25.5	1	8.66897e-07	0.5	0	0	-6.74759	16	20	12	3UTR		0	0
mmu-miR-490-3p	NM_013645	Pvalb	550	567	1	-21.2	1	9.02957e-06	0.441	0	0	-13.7425	13	17	6	3UTR		0	0
mmu-miR-615-3p	NM_013645	Pvalb	524	572	1	-31.4	1	5.62817e-06	0.456	0	0	-7.91236	17	21	8	3UTR		0	0
mmu-miR-193b-5p	NM_013645	Pvalb	401	426	1	-23	1	0.0350466	0.471	0	0	-6.10696	19	25	6	3UTR		0	0
mmu-miR-193b-3p	NM_013645	Pvalb	687	705	1	-19	1	9.11332e-06	0.456	0	0	-9.62901	13	18	9	3UTR		0	0
mmu-miR-327	NM_013645	Pvalb	469	488	1	-24	1	0.000218989	0.515	0	0	-6.19951	16	19	7	3UTR		0	0
mmu-miR-511-5p	NM_013645	Pvalb	777	801	1	-18.5	1	0.0830046	0.544	0	0	-6.31936	12	15	11	3UTR		0	0
mmu-miR-1188-5p	NM_013645	Pvalb	704	725	1	-25	1	0.100792	0.441	0	0	-3.79332	18	21	10	3UTR		0	0
mmu-miR-1897-5p	NM_013645	Pvalb	375	393	1	-25.6	1	0.140336	0.338	0	0	-11.3719	14	18	9	3UTR		0	0
mmu-miR-1905	NM_013645	Pvalb	670	692	1	-19.6	1	0.0003196	0.426	0	0	-9.28556	18	22	8	3UTR		0	0
mmu-miR-1892	NM_013645	Pvalb	373	397	1	-25.2	1	0.288751	0.324	0	0	-6.19951	17	24	7	3UTR		0	0
mmu-miR-1904	NM_013645	Pvalb	776	797	1	-21.2	1	0.0105197	0.559	0	0	-12.4965	15	21	8	3UTR		0	0
mmu-miR-1894-3p	NM_013645	Pvalb	714	731	1	-21.4	1	0.0183871	0.456	0	0	-12.6044	15	17	10	3UTR		0	0
mmu-miR-1893	NM_013645	Pvalb	555	573	1	-24.3	1	4.45292e-06	0.471	0	0	-9.03635	15	18	11	3UTR		0	0
mmu-miR-1932	NM_013645	Pvalb	561	589	1	-22.7	1	0.00641204	0.5	0	0	-8.66331	20	28	8	3UTR		0	0
mmu-miR-1943-3p	NM_013645	Pvalb	798	820	1	-25.9	1	1.80594e-05	0.544	0	0	-7.91236	19	22	7	3UTR		0	0
mmu-miR-1954	NM_013645	Pvalb	569	590	1	-20	1	0.0084249	0.5	0	0	-7.30252	17	21	8	3UTR		0	0
mmu-miR-1982-5p	NM_013645	Pvalb	381	431	1	-29.8	1	0.00012799	0.515	0	0	-7.28438	19	22	11	3UTR		0	0
mmu-miR-1982-3p	NM_013645	Pvalb	734	749	1	-19.4	1	3.35482e-08	0.544	0	0	-13.6602	12	15	7	3UTR		0	0
mmu-miR-2137	NM_013645	Pvalb	659	679	1	-24.2	1	0.000320916	0.456	0	0	-11.9564	13	20	8	3UTR		0	0
mmu-miR-2861	NM_013645	Pvalb	356	379	1	-24.5	1	2.84903e-05	0.382	0	0	-3.93757	18	23	7	3UTR		0	0
mmu-miR-3061-5p	NM_013645	Pvalb	384	430	1	-25.8	1	0.000288783	0.5	0	0	-6.9696	16	21	9	3UTR		0	0
mmu-miR-3065-3p	NM_013645	Pvalb	658	680	1	-21.8	1	0.00021884	0.441	0	0	-9.38211	17	22	8	3UTR		0	0
mmu-miR-3067-3p	NM_013645	Pvalb	547	588	1	-21.9	1	0.00463618	0.515	0	0	-6.53765	17	23	7	3UTR		0	0
mmu-miR-3070-5p	NM_013645	Pvalb	779	813	1	-21.4	1	0.0107479	0.529	0	0	-9.13294	14	19	7	3UTR		0	0
mmu-miR-3072-5p	NM_013645	Pvalb	358	379	1	-23.4	1	2.84903e-05	0.382	0	0	-8.23819	13	21	7	3UTR		0	0
mmu-miR-3076-3p	NM_013645	Pvalb	528	580	1	-29	1	1.57571e-06	0.515	0	0	-3.79332	21	33	14	3UTR		0	0
mmu-miR-3077-5p	NM_013645	Pvalb	357	389	1	-27.9	1	0.0356358	0.368	0	0	-12.0932	18	23	11	3UTR		0	0
mmu-miR-3085-5p	NM_013645	Pvalb	461	496	1	-36.2	1	0.0023	0.529	0	0	-6.75067	21	25	13	3UTR		0	0
mmu-miR-3100-5p	NM_013645	Pvalb	389	410	1	-22.3	1	0.219114	0.368	0	0	-8.02794	17	21	7	3UTR		0	0
mmu-miR-344g-5p	NM_013645	Pvalb	566	589	1	-23.1	1	0.00641204	0.5	0	0	-4.65016	16	23	8	3UTR		0	0
mmu-miR-3102-5p	NM_013645	Pvalb	439	487	1	-28.5	1	0.00038162	0.515	0	0	-5.69428	17	23	9	3UTR		0	0
mmu-miR-3102-5p	NM_013645	Pvalb	397	420	1	-27.4	1	0.0129404	0.441	0	0	-9.90581	17	23	9	3UTR		0	0
mmu-miR-3102-3p	NM_013645	Pvalb	610	624	1	-19.1	1	0.0717997	0.632	0	0	-9.93288	12	14	10	3UTR		0	0
mmu-miR-486b-5p	NM_013645	Pvalb	582	628	1	-21.9	1	0.101689	0.647	0	0	-9.02428	17	23	7	3UTR		0	0
mmu-miR-486b-3p	NM_013645	Pvalb	659	695	1	-21.5	1	0.000164228	0.412	0	0	-7.27064	16	19	12	3UTR		0	0
mmu-miR-3110-5p	NM_013645	Pvalb	812	835	1	-20.4	1	0.00605038	0.529	0	0	-9.94954	16	23	8	3UTR		0	0
mmu-miR-3113-5p	NM_013645	Pvalb	564	583	1	-23	1	5.75513e-05	0.5	0	0	-13.123	15	19	13	3UTR		0	0
mmu-miR-1843b-3p	NM_013645	Pvalb	797	814	1	-17.2	1	0.00819122	0.515	0	0	-6.62614	13	17	5	3UTR		0	0
mmu-miR-5103	NM_013645	Pvalb	471	492	1	-21.9	1	0.000137978	0.529	0	0	-9.83019	15	21	9	3UTR		0	0
mmu-miR-5107-5p	NM_013645	Pvalb	463	484	1	-23.5	1	0.0052888	0.529	0	0	-5.38561	16	21	6	3UTR		0	0
mmu-miR-5122	NM_013645	Pvalb	395	422	1	-23.4	1	0.00898179	0.456	0	0	-9.06125	16	19	15	3UTR		0	0
mmu-miR-3572-5p	NM_013645	Pvalb	701	734	1	-23.3	1	0.00958921	0.456	0	0	-6.25121	19	33	8	3UTR		0	0
mmu-miR-5126	NM_013645	Pvalb	653	679	1	-32.4	1	0.000320916	0.456	0	0	-11.3983	17	26	10	3UTR		0	0
mmu-miR-5128	NM_013645	Pvalb	400	426	1	-24.4	1	0.0350466	0.471	0	0	-17.0124	16	20	12	3UTR		0	0
mmu-miR-5128	NM_013645	Pvalb	386	404	1	-22	1	0.323577	0.353	0	0	-10.6365	15	18	9	3UTR		0	0
mmu-miR-1231-5p	NM_013645	Pvalb	382	443	1	-25.4	1	0.0027505	0.529	0	0	-4.65016	18	21	10	3UTR		0	0
mmu-miR-5621-5p	NM_013645	Pvalb	551	570	1	-28.6	1	4.10629e-05	0.471	0	0	-8.91507	16	19	9	3UTR		0	0
mmu-miR-5621-5p	NM_013645	Pvalb	371	429	1	-24.8	1	0.00055371	0.485	0	0	-5.71431	18	58	6	3UTR		0	0
mmu-miR-5625-3p	NM_013645	Pvalb	357	377	1	-21.4	1	4.45019e-05	0.382	0	0	-5.19005	18	20	13	3UTR		0	0
mmu-miR-5627-3p	NM_013645	Pvalb	738	759	1	-24	1	6.60289e-06	0.559	0	0	-10.7414	17	21	9	3UTR		0	0
mmu-miR-6344	NM_013645	Pvalb	609	623	1	-15.9	1	0.0630146	0.632	0	0	-9.39596	13	14	13	3UTR		0	0
mmu-miR-6349	NM_013645	Pvalb	416	436	1	-22.6	1	0.000541537	0.529	0	0	-7.8837	16	20	7	3UTR		0	0
mmu-miR-6349	NM_013645	Pvalb	718	734	1	-21.2	1	0.00958921	0.456	0	0	-13.6656	15	16	15	3UTR		0	0
mmu-miR-6361	NM_013645	Pvalb	357	377	1	-21.4	1	4.45019e-05	0.382	0	0	-3.79332	16	20	8	3UTR		0	0
mmu-miR-6366	NM_013645	Pvalb	411	434	1	-23.1	1	0.000174465	0.529	0	0	-9.95757	17	23	7	3UTR		0	0
mmu-miR-6385	NM_013645	Pvalb	381	393	1	-16	1	0.140336	0.338	0	0	-16.9606	11	12	11	3UTR		0	0
mmu-miR-6391	NM_013645	Pvalb	417	436	1	-18.3	1	0.000541537	0.529	0	0	-6.30551	12	15	7	3UTR		0	0
mmu-miR-6404	NM_013645	Pvalb	397	420	1	-22.5	1	0.0129404	0.441	0	0	-7.13993	16	23	11	3UTR		0	0
mmu-miR-6897-3p	NM_013645	Pvalb	528	569	1	-24.9	1	4.36168e-05	0.456	0	0	-6.10696	17	22	8	3UTR		0	0
mmu-miR-6905-5p	NM_013645	Pvalb	668	684	1	-19.9	1	9.04733e-05	0.441	0	0	-7.51743	14	16	11	3UTR		0	0
mmu-miR-6911-3p	NM_013645	Pvalb	548	585	1	-17.6	1	0.000579341	0.5	0	0	-5.69245	15	18	11	3UTR		0	0
mmu-miR-6916-5p	NM_013645	Pvalb	370	395	1	-19.6	1	0.199521	0.324	0	0	-10.0445	11	13	11	3UTR		0	0
mmu-miR-6916-3p	NM_013645	Pvalb	801	819	1	-20.6	1	8.65527e-05	0.529	0	0	-8.4155	14	18	9	3UTR		0	0
mmu-miR-6918-3p	NM_013645	Pvalb	548	568	1	-21.5	1	4.48968e-05	0.456	0	0	-10.3957	16	20	6	3UTR		0	0
mmu-miR-6919-5p	NM_013645	Pvalb	467	483	1	-22.1	1	0.00631248	0.544	0	0	-7.27064	14	16	11	3UTR		0	0
mmu-miR-6921-3p	NM_013645	Pvalb	776	818	1	-22.2	1	0.000553799	0.515	0	0	-5.08246	17	23	7	3UTR		0	0
mmu-miR-6922-5p	NM_013645	Pvalb	684	734	1	-29.7	1	0.00958921	0.456	0	0	-8.57351	19	21	19	3UTR		0	0
mmu-miR-6923-5p	NM_013645	Pvalb	655	697	1	-35.7	1	6.49789e-05	0.441	0	0	-3.93757	24	42	10	3UTR		0	0
mmu-miR-6923-5p	NM_013645	Pvalb	461	487	1	-33	1	0.00038162	0.515	0	0	-4.84971	20	26	7	3UTR		0	0
mmu-miR-6923-3p	NM_013645	Pvalb	733	748	1	-20.7	1	4.0561e-08	0.544	0	0	-6.32527	12	15	7	3UTR		0	0
mmu-miR-6924-5p	NM_013645	Pvalb	440	477	1	-23	1	0.07139	0.544	0	0	-10.3988	11	13	11	3UTR		0	0
mmu-miR-6924-5p	NM_013645	Pvalb	360	387	1	-22.6	1	0.000380433	0.397	0	0	-8.11767	16	22	7	3UTR		0	0
mmu-miR-6924-3p	NM_013645	Pvalb	780	816	1	-23.8	1	0.00589208	0.515	0	0	-9.59293	15	19	9	3UTR		0	0
mmu-miR-6926-5p	NM_013645	Pvalb	396	431	1	-23.6	1	0.00012799	0.515	0	0	-8.05661	20	35	7	3UTR		0	0
mmu-miR-6926-3p	NM_013645	Pvalb	734	752	1	-25.3	1	3.12021e-08	0.515	0	0	-6.9696	16	18	13	3UTR		0	0
mmu-miR-6930-5p	NM_013645	Pvalb	392	429	1	-23.1	1	0.00055371	0.485	0	0	-6.10696	20	25	9	3UTR		0	0
mmu-miR-6930-5p	NM_013645	Pvalb	405	429	1	-23	1	0.00055371	0.485	0	0	-6.10696	20	24	9	3UTR		0	0
mmu-miR-6931-3p	NM_013645	Pvalb	776	814	1	-21.5	1	0.00819122	0.515	0	0	-8.07147	13	19	10	3UTR		0	0
mmu-miR-6935-5p	NM_013645	Pvalb	698	734	1	-23.6	1	0.00958921	0.456	0	0	-8.00486	17	36	7	3UTR		0	0
mmu-miR-6938-3p	NM_013645	Pvalb	476	492	1	-19.7	1	0.000137978	0.529	0	0	-4.90607	14	16	7	3UTR		0	0
mmu-miR-6942-5p	NM_013645	Pvalb	449	477	1	-18.2	1	0.07139	0.544	0	0	-6.78234	11	15	6	3UTR		0	0
mmu-miR-6943-3p	NM_013645	Pvalb	583	631	1	-22.5	1	0.147972	0.618	0	0	-9.69585	17	22	14	3UTR		0	0
mmu-miR-6944-5p	NM_013645	Pvalb	382	420	1	-22.9	1	0.0129404	0.441	0	0	-5.41313	19	38	8	3UTR		0	0
mmu-miR-6945-5p	NM_013645	Pvalb	779	826	1	-27.6	1	5.58957e-07	0.5	0	0	-11.4034	18	22	10	3UTR		0	0
mmu-miR-6946-3p	NM_013645	Pvalb	766	811	1	-24	1	0.0666843	0.529	0	0	-3.93757	17	19	17	3UTR		0	0
mmu-miR-6947-5p	NM_013645	Pvalb	487	507	1	-20.3	1	0.000401866	0.515	0	0	-8.55977	16	20	5	3UTR		0	0
mmu-miR-6947-3p	NM_013645	Pvalb	788	814	1	-21.6	1	0.00819122	0.515	0	0	-4.02637	18	26	8	3UTR		0	0
mmu-miR-6954-5p	NM_013645	Pvalb	383	404	1	-22.8	1	0.323577	0.353	0	0	-9.54854	17	21	14	3UTR		0	0
mmu-miR-6954-3p	NM_013645	Pvalb	796	814	1	-20.5	1	0.00819122	0.515	0	0	-8.32703	13	18	8	3UTR		0	0
mmu-miR-6955-5p	NM_013645	Pvalb	396	426	1	-25.9	1	0.0350466	0.471	0	0	-6.21671	20	30	6	3UTR		0	0
mmu-miR-6956-5p	NM_013645	Pvalb	371	388	1	-21.8	1	0.00233364	0.382	0	0	-10.7938	15	17	10	3UTR		0	0
mmu-miR-6961-5p	NM_013645	Pvalb	397	412	1	-17.5	1	0.235493	0.382	0	0	-8.1503	13	15	8	3UTR		0	0
mmu-miR-6961-3p	NM_013645	Pvalb	780	811	1	-22.3	1	0.0666843	0.529	0	0	-4.52877	18	25	7	3UTR		0	0
mmu-miR-6962-3p	NM_013645	Pvalb	608	632	1	-22.4	1	0.168547	0.603	0	0	-6.24613	18	24	8	3UTR		0	0
mmu-miR-6963-5p	NM_013645	Pvalb	357	384	1	-22.2	1	5.25641e-05	0.397	0	0	-7.7949	15	20	10	3UTR		0	0
mmu-miR-6969-5p	NM_013645	Pvalb	858	881	1	-21.2	1	0.00286702	0.661	0	0	-5.18008	19	23	9	3UTR		0	0
mmu-miR-6971-5p	NM_013645	Pvalb	687	734	1	-29.2	1	0.00958921	0.456	0	0	-3.93757	18	21	16	3UTR		0	1
mmu-miR-6971-3p	NM_013645	Pvalb	796	814	1	-21.3	1	0.00819122	0.515	0	0	-7.86061	16	18	8	3UTR		0	0
mmu-miR-6974-5p	NM_013645	Pvalb	464	487	1	-24.8	1	0.00038162	0.515	0	0	-10.7085	17	23	7	3UTR		0	0
mmu-miR-6975-3p	NM_013645	Pvalb	788	806	1	-18.4	1	0.104568	0.544	0	0	-5.22671	15	18	8	3UTR		0	0
mmu-miR-6976-5p	NM_013645	Pvalb	862	881	1	-17.5	1	0.00286702	0.661	0	0	-7.20265	16	19	11	3UTR		0	0
mmu-miR-6977-5p	NM_013645	Pvalb	392	427	1	-23.6	1	0.00180655	0.485	0	0	-6.73374	19	35	12	3UTR		0	0
mmu-miR-6978-3p	NM_013645	Pvalb	567	589	1	-22.1	1	0.00641204	0.5	0	0	-15.0078	16	22	7	3UTR		0	0
mmu-miR-6980-5p	NM_013645	Pvalb	380	405	1	-24.8	1	0.267499	0.368	0	0	-5.52986	17	25	6	3UTR		0	0
mmu-miR-6982-3p	NM_013645	Pvalb	802	819	1	-24.3	1	8.65527e-05	0.529	0	0	-14.0878	14	17	9	3UTR		0	0
mmu-miR-6984-5p	NM_013645	Pvalb	420	444	1	-22.2	1	0.00444674	0.529	0	0	-8.31606	19	24	8	3UTR		0	0
mmu-miR-6990-3p	NM_013645	Pvalb	776	813	1	-26.8	1	0.0107479	0.529	0	0	-7.7949	19	37	8	3UTR		0	0
mmu-miR-6991-5p	NM_013645	Pvalb	419	441	1	-24.7	1	0.00146997	0.544	0	0	-9.54656	16	22	11	3UTR		0	0
mmu-miR-6991-3p	NM_013645	Pvalb	796	814	1	-21.9	1	0.00819122	0.515	0	0	-6.6181	17	18	17	3UTR		0	0
mmu-miR-6998-3p	NM_013645	Pvalb	680	695	1	-19.3	1	0.000164228	0.412	0	0	-8.51906	13	15	8	3UTR		0	0
mmu-miR-6999-3p	NM_013645	Pvalb	790	816	1	-23.1	1	0.00589208	0.515	0	0	-4.84971	20	26	10	3UTR		0	0
mmu-miR-7000-3p	NM_013645	Pvalb	528	579	1	-29.5	1	1.69569e-06	0.5	0	0	-6.89492	18	26	7	3UTR		0	0
mmu-miR-7001-3p	NM_013645	Pvalb	612	641	1	-22.2	1	0.0433756	0.559	0	0	-5.81384	15	29	6	3UTR		0	0
mmu-miR-7007-5p	NM_013645	Pvalb	470	506	1	-24.3	1	0.000438139	0.5	0	0	-7.28438	19	36	8	3UTR		0	1
mmu-miR-7014-5p	NM_013645	Pvalb	408	426	1	-23.5	1	0.0350466	0.471	0	0	-7.7148	16	18	10	3UTR		0	0
mmu-miR-7015-5p	NM_013645	Pvalb	557	577	1	-24	1	1.5508e-07	0.471	0	0	-10.4284	18	20	16	3UTR		0	0
mmu-miR-7015-3p	NM_013645	Pvalb	586	622	1	-19.2	1	0.0522869	0.647	0	0	-7.05204	12	14	12	3UTR		0	0
mmu-miR-7018-3p	NM_013645	Pvalb	562	579	1	-26.1	1	1.69569e-06	0.5	0	0	-11.254	15	17	9	3UTR		0	0
mmu-miR-7018-3p	NM_013645	Pvalb	586	622	1	-26.5	1	0.0522869	0.647	0	0	-6.51454	17	36	10	3UTR		0	0
mmu-miR-7021-3p	NM_013645	Pvalb	764	806	1	-22.6	1	0.104568	0.544	0	0	-8.15217	19	24	9	3UTR		0	0
mmu-miR-7023-5p	NM_013645	Pvalb	707	732	1	-24.9	1	0.0114306	0.441	0	0	-6.6181	20	25	11	3UTR		0	1
mmu-miR-7028-5p	NM_013645	Pvalb	547	573	1	-26.2	1	4.45292e-06	0.471	0	0	-8.05823	14	16	14	3UTR		0	0
mmu-miR-7028-5p	NM_013645	Pvalb	462	484	1	-24.4	1	0.0052888	0.529	0	0	-9.9649	17	22	8	3UTR		0	0
mmu-miR-7028-3p	NM_013645	Pvalb	776	809	1	-24.8	1	0.0970494	0.529	0	0	-6.08354	16	20	12	3UTR		0	0
mmu-miR-7031-5p	NM_013645	Pvalb	466	488	1	-30.4	1	0.000218989	0.515	0	0	-6.19385	19	22	9	3UTR		0	0
mmu-miR-7034-3p	NM_013645	Pvalb	795	815	1	-25.8	1	0.00828133	0.515	0	0	-7.7949	18	20	14	3UTR		0	0
mmu-miR-7034-3p	NM_013645	Pvalb	525	569	1	-24.4	1	4.36168e-05	0.456	0	0	-7.78178	15	20	10	3UTR		0	0
mmu-miR-7035-5p	NM_013645	Pvalb	403	424	1	-24.4	1	0.0089347	0.456	0	0	-9.18534	17	21	5	3UTR		0	0
mmu-miR-7035-5p	NM_013645	Pvalb	488	506	1	-22.3	1	0.000438139	0.5	0	0	-4.957	16	18	13	3UTR		0	0
mmu-miR-7038-5p	NM_013645	Pvalb	417	438	1	-20.7	1	0.00169389	0.529	0	0	-6.19951	15	21	11	3UTR		0	0
mmu-miR-7039-5p	NM_013645	Pvalb	366	395	1	-22.1	1	0.199521	0.324	0	0	-6.31936	12	14	12	3UTR		0	0
mmu-miR-7043-3p	NM_013645	Pvalb	609	629	1	-20.9	1	0.103856	0.632	0	0	-3.93757	18	20	11	3UTR		0	0
mmu-miR-7046-5p	NM_013645	Pvalb	410	430	1	-21.2	1	0.000288783	0.5	0	0	-8.74619	17	20	11	3UTR		0	0
mmu-miR-7047-3p	NM_013645	Pvalb	793	815	1	-24.4	1	0.00828133	0.515	0	0	-7.54065	18	22	11	3UTR		0	0
mmu-miR-7050-5p	NM_013645	Pvalb	656	674	1	-23.4	1	0.000331278	0.456	0	0	-6.09222	13	18	7	3UTR		0	0
mmu-miR-7050-3p	NM_013645	Pvalb	796	816	1	-21.4	1	0.00589208	0.515	0	0	-7.14013	17	20	14	3UTR		0	0
mmu-miR-7052-3p	NM_013645	Pvalb	780	817	1	-29.1	1	0.00285353	0.5	0	0	-10.8814	17	22	8	3UTR		0	0
mmu-miR-7054-5p	NM_013645	Pvalb	680	713	1	-25.8	1	0.000276844	0.456	0	0	-6.04689	20	27	8	3UTR		0	0
mmu-miR-7054-5p	NM_013645	Pvalb	404	430	1	-25	1	0.000288783	0.5	0	0	-8.37017	18	26	8	3UTR		0	0
mmu-miR-7054-3p	NM_013645	Pvalb	802	817	1	-24.7	1	0.00285353	0.5	0	0	-9.54656	14	15	14	3UTR		0	0
mmu-miR-7058-3p	NM_013645	Pvalb	776	810	1	-22.6	1	0.0754292	0.544	0	0	-6.9696	16	19	13	3UTR		0	0
mmu-miR-7061-3p	NM_013645	Pvalb	776	812	1	-20.5	1	0.0627413	0.529	0	0	-6.6181	18	21	9	3UTR		0	0
mmu-miR-7062-3p	NM_013645	Pvalb	796	814	1	-18.7	1	0.00819122	0.515	0	0	-6.54929	14	18	7	3UTR		0	0
mmu-miR-6769b-3p	NM_013645	Pvalb	734	751	1	-19.9	1	7.09944e-09	0.529	0	0	-8.28966	14	17	8	3UTR		0	0
mmu-miR-7068-5p	NM_013645	Pvalb	396	420	1	-23.6	1	0.0129404	0.441	0	0	-8.34077	18	24	10	3UTR		0	0
mmu-miR-7069-5p	NM_013645	Pvalb	449	488	1	-29.9	1	0.000218989	0.515	0	0	-8.00486	17	21	9	3UTR		0	0
mmu-miR-7069-3p	NM_013645	Pvalb	805	825	1	-20.9	1	8.66897e-07	0.5	0	0	-13.8149	14	20	8	3UTR		0	1
mmu-miR-7070-5p	NM_013645	Pvalb	399	420	1	-23.8	1	0.0129404	0.441	0	0	-4.99396	17	21	8	3UTR		0	0
mmu-miR-7072-3p	NM_013645	Pvalb	796	834	1	-20.1	1	0.00562411	0.529	0	0	-3.93757	18	38	8	3UTR		0	0
mmu-miR-7073-3p	NM_013645	Pvalb	796	814	1	-20.3	1	0.00819122	0.515	0	0	-4.65016	15	18	12	3UTR		0	0
mmu-miR-7076-5p	NM_013645	Pvalb	370	389	1	-26.5	1	0.0356358	0.368	0	0	-9.2861	16	19	10	3UTR		0	0
mmu-miR-7079-3p	NM_013645	Pvalb	796	818	1	-21.5	1	0.000553799	0.515	0	0	-4.84971	17	22	10	3UTR		0	0
mmu-miR-7082-5p	NM_013645	Pvalb	656	678	1	-27.6	1	0.000406731	0.456	0	0	-7.10297	15	22	10	3UTR		0	0
mmu-miR-7085-5p	NM_013645	Pvalb	360	383	1	-25.5	1	3.89504e-05	0.382	0	0	-4.957	16	23	7	3UTR		0	0
mmu-miR-7087-3p	NM_013645	Pvalb	567	590	1	-24	1	0.0084249	0.5	0	0	-13.9665	18	23	9	3UTR		0	0
mmu-miR-7094-3p	NM_013645	Pvalb	549	579	1	-23	1	1.69569e-06	0.5	0	0	-3.93757	20	30	9	3UTR		0	0
mmu-miR-7094-3p	NM_013645	Pvalb	615	632	1	-20.3	1	0.168547	0.603	0	0	-11.1505	15	17	8	3UTR		0	0
mmu-miR-7115-3p	NM_013645	Pvalb	739	756	1	-21.1	1	1.71891e-06	0.529	0	0	-10.5818	14	17	8	3UTR		0	0
mmu-miR-7117-5p	NM_013645	Pvalb	469	489	1	-26.7	1	0.000175794	0.529	0	0	-8.0615	17	20	11	3UTR		0	0
mmu-miR-7118-5p	NM_013645	Pvalb	708	732	1	-26.5	1	0.0114306	0.441	0	0	-5.18008	19	24	9	3UTR		0	0
mmu-miR-7119-5p	NM_013645	Pvalb	553	575	1	-23.6	1	2.83477e-07	0.471	0	0	-11.0751	17	22	11	3UTR		0	1
mmu-miR-7211-5p	NM_013645	Pvalb	734	805	1	-19.6	1	0.094623	0.529	0	0	-5.76291	13	16	8	3UTR		0	0
mmu-miR-7218-5p	NM_013645	Pvalb	410	426	1	-17.4	1	0.0350466	0.471	0	0	-11.3173	15	16	15	3UTR		0	0
mmu-miR-7232-5p	NM_013645	Pvalb	511	534	1	-16.3	1	0.0115974	0.515	0	0	-16.1138	16	23	12	3UTR		0	0
mmu-miR-7647-5p	NM_013645	Pvalb	553	585	1	-22	1	0.000579341	0.5	0	0	-6.69537	17	23	5	3UTR		0	0
mmu-miR-7036b-3p	NM_013645	Pvalb	539	577	1	-31.7	1	1.5508e-07	0.471	0	0	-6.30551	18	21	13	3UTR		0	0
mmu-miR-7655-5p	NM_013645	Pvalb	666	704	1	-23.8	1	3.23584e-06	0.456	0	0	-5.38561	14	18	8	3UTR		0	1
mmu-miR-7658-3p	NM_013645	Pvalb	796	812	1	-20.8	1	0.0627413	0.529	0	0	-11.6055	13	16	10	3UTR		0	0
mmu-miR-7665-5p	NM_013645	Pvalb	666	681	1	-20.8	1	0.00011447	0.441	0	0	-6.85796	13	15	10	3UTR		0	0
mmu-miR-7665-5p	NM_013645	Pvalb	406	429	1	-23	1	0.00055371	0.485	0	0	-9.32546	18	23	5	3UTR		0	0
mmu-miR-7668-3p	NM_013645	Pvalb	704	725	1	-23.6	1	0.100792	0.441	0	0	-10.2546	14	21	10	3UTR		0	1
mmu-miR-7668-3p	NM_013645	Pvalb	365	384	1	-22.6	1	5.25641e-05	0.397	0	0	-7.23797	17	19	15	3UTR		0	1
mmu-miR-7671-3p	NM_013645	Pvalb	635	684	1	-25.2	1	9.04733e-05	0.441	0	0	-5.35086	15	19	9	3UTR		0	0
mmu-miR-7672-3p	NM_013645	Pvalb	560	575	1	-19.8	1	2.83477e-07	0.471	0	0	-10.5151	14	15	14	3UTR		0	0
mmu-miR-7674-5p	NM_013645	Pvalb	687	710	1	-26	1	7.54591e-05	0.456	0	0	-11.9088	19	23	8	3UTR		0	0
mmu-miR-3620-5p	NM_013645	Pvalb	466	488	1	-22.1	1	0.000218989	0.515	0	0	-8.25873	15	22	5	3UTR		0	0
mmu-miR-3620-3p	NM_013645	Pvalb	796	817	1	-30.2	1	0.00285353	0.5	0	0	-6.24613	16	21	10	3UTR		0	0
mmu-miR-1258-5p	NM_013645	Pvalb	551	590	1	-21.6	1	0.0084249	0.5	0	0	-5.22671	16	19	12	3UTR		0	0
mmu-miR-8092	NM_013645	Pvalb	547	573	1	-25	1	4.45292e-06	0.471	0	0	-6.76235	18	26	6	3UTR		0	0
mmu-miR-8101	NM_013645	Pvalb	419	441	1	-23.5	1	0.00146997	0.544	0	0	-6.51454	18	22	8	3UTR		0	0
mmu-miR-1668	NM_013645	Pvalb	548	570	1	-24.7	1	4.10629e-05	0.471	0	0	-7.75705	17	22	11	3UTR		0	0
mmu-miR-8109	NM_013645	Pvalb	560	580	1	-25.9	1	1.57571e-06	0.515	0	0	-8.15217	17	20	10	3UTR		0	0
mmu-miR-8111	NM_013645	Pvalb	664	684	1	-19.3	1	9.04733e-05	0.441	0	0	-5.96246	13	15	13	3UTR		0	0
mmu-miR-8113	NM_013645	Pvalb	657	674	1	-24.9	1	0.000331278	0.456	0	0	-6.76235	15	17	8	3UTR		0	0
mmu-miR-8113	NM_013645	Pvalb	862	881	1	-23.2	1	0.00286702	0.661	0	0	-6.9696	17	19	14	3UTR		0	0
mmu-miR-3552	NM_013645	Pvalb	609	629	1	-20.1	1	0.103856	0.632	0	0	-11.1132	14	20	6	3UTR		0	0
mmu-miR-9768-3p	NM_013645	Pvalb	684	747	1	-27.7	1	8.38593e-08	0.544	0	0	-8.51328	21	51	8	3UTR		0	0
mmu-miR-1911-3p	NM_013645	Pvalb	538	572	1	-23.6	1	5.62817e-06	0.456	0	0	-7.30252	18	23	14	3UTR		0	0
mmu-miR-12178-5p	NM_013645	Pvalb	817	838	1	-19.1	1	0.00701863	0.544	0	0	-6.85796	17	21	10	3UTR		0	0
mmu-miR-12184-5p	NM_013645	Pvalb	539	576	1	-22.7	1	2.04775e-07	0.471	0	0	-9.69585	17	21	13	3UTR		0	0
mmu-miR-12186-5p	NM_013645	Pvalb	360	379	1	-21.6	1	2.84903e-05	0.382	0	0	-6.90779	16	19	11	3UTR		0	0
mmu-miR-12187-5p	NM_013645	Pvalb	377	395	1	-21.1	1	0.199521	0.324	0	0	-7.24999	13	18	8	3UTR		0	0
mmu-miR-12198-3p	NM_013645	Pvalb	391	434	1	-25.7	1	0.000174465	0.529	0	0	-7.28438	17	21	11	3UTR		0	0
mmu-miR-12202-3p	NM_013645	Pvalb	743	809	1	-17.3	1	0.0970494	0.529	0	0	-7.05204	12	14	12	3UTR		0	0
mmu-miR-1970c-5p	NM_013645	Pvalb	468	495	1	-21.6	1	0.000914506	0.529	0	0	-3.79332	17	21	8	3UTR		0	0
mmu-miR-1970c-3p	NM_013645	Pvalb	552	573	1	-27.2	1	4.45292e-06	0.471	0	0	-10.1291	16	21	9	3UTR		0	0
mmu-miR-679-3p	XM_006520643	Pvalb	778	818	0.961538	-24.8	1	6.46444e-05	0.386	0	0	-11.6798	15	21	9	3UTR		0	0
mmu-miR-6985-5p	XM_006520643	Pvalb	667	683	0.961538	-24.2	1	0.000129471	0.544	0	0	-10.7371	14	16	11	3UTR		0	0
mmu-miR-12185-5p	XM_006520643	Pvalb	711	738	0.961538	-24.7	1	0.000218989	0.515	0	0	-3.79332	20	27	8	3UTR		0	0
mmu-miR-128-2-5p	XM_006520643	Pvalb	705	736	0.980769	-21	1	0.00131184	0.529	0	0	-10.1658	19	31	8	3UTR		0	0
mmu-miR-12181-5p	XM_006520643	Pvalb	639	677	0.980769	-24.8	1	0.00180655	0.485	0	0	-11.1286	18	25	8	3UTR		0	0
mmu-miR-127-5p	XM_006520643	Pvalb	655	686	1	-27.2	1	0.000541537	0.529	0	0	-4.957	18	22	8	3UTR		0	0
mmu-miR-135a-1-3p	XM_006520643	Pvalb	609	629	1	-22.1	1	2.84903e-05	0.382	0	0	-12.6044	16	20	6	3UTR		0	0
mmu-miR-149-3p	XM_006520643	Pvalb	629	670	1	-26.6	1	0.0129404	0.441	0	0	-5.10125	19	28	9	3UTR		0	0
mmu-miR-150-3p	XM_006520643	Pvalb	778	823	1	-24.1	1	0.000226609	0.359	0	0	-8.4155	12	14	12	3UTR		0	0
mmu-miR-193a-5p	XM_006520643	Pvalb	797	815	1	-19	1	0.000135215	0.362	0	0	-4.90607	14	18	9	3UTR		0	0
mmu-miR-30c-2-3p	XM_006520643	Pvalb	656	672	1	-19.6	1	0.00898179	0.456	0	0	-7.9381	13	16	7	3UTR		0	0
mmu-let-7a-2-3p	XM_006520643	Pvalb	754	785	1	-21	1	0.0138311	0.515	0	0	-4.957	19	31	8	3UTR		0	0
mmu-miR-23a-5p	XM_006520643	Pvalb	716	735	1	-25.3	1	0.0042041	0.529	0	0	-8.85129	15	19	9	3UTR		0	0
mmu-miR-103-1-5p	XM_006520643	Pvalb	789	813	1	-21.1	1	0.000289515	0.388	0	0	-4.17062	19	24	10	3UTR		0	0
mmu-miR-215-3p	XM_006520643	Pvalb	727	744	1	-20	1	0.000113657	0.529	0	0	-9.41661	14	17	9	3UTR		0	0
mmu-miR-468-5p	XM_006520643	Pvalb	676	702	1	-24.5	1	0.0619749	0.529	0	0	-8.85024	21	26	10	3UTR		0	0
mmu-miR-671-5p	XM_006520643	Pvalb	664	687	1	-25.2	1	0.000584158	0.529	0	0	-8.20631	19	23	9	3UTR		0	0
mmu-miR-3099-3p	XM_006520643	Pvalb	713	733	1	-24.4	1	0.00631248	0.544	0	0	-8.55977	17	20	7	3UTR		0	0
mmu-miR-3099-3p	XM_006520643	Pvalb	639	674	1	-22.7	1	0.0089347	0.456	0	0	-6.50069	19	35	8	3UTR		0	0
mmu-miR-674-5p	XM_006520643	Pvalb	608	661	1	-24.4	1	0.227135	0.368	0	0	-5.81384	16	19	14	3UTR		0	0
mmu-miR-677-3p	XM_006520643	Pvalb	660	686	1	-24.7	1	0.000541537	0.529	0	0	-6.46952	20	26	12	3UTR		0	0
mmu-miR-691	XM_006520643	Pvalb	742	758	1	-18.6	1	0.000356858	0.529	0	0	-6.98341	13	16	6	3UTR		0	0
mmu-miR-698-5p	XM_006520643	Pvalb	637	671	1	-23.7	1	0.0101314	0.441	0	0	-6.77039	17	21	6	3UTR		0	0
mmu-miR-711	XM_006520643	Pvalb	615	629	1	-23.1	1	2.84903e-05	0.382	0	0	-8.58769	12	14	10	3UTR		0	0
mmu-miR-193b-5p	XM_006520643	Pvalb	651	676	1	-23	1	0.0350466	0.471	0	0	-6.10696	19	25	6	3UTR		0	0
mmu-miR-327	XM_006520643	Pvalb	719	738	1	-24	1	0.000218989	0.515	0	0	-6.19951	16	19	7	3UTR		0	0
mmu-miR-1897-5p	XM_006520643	Pvalb	625	643	1	-25.6	1	0.140336	0.338	0	0	-11.3719	14	18	9	3UTR		0	0
mmu-miR-1892	XM_006520643	Pvalb	623	647	1	-25.2	1	0.288751	0.324	0	0	-6.19951	17	24	7	3UTR		0	0
mmu-miR-1982-5p	XM_006520643	Pvalb	631	681	1	-29.8	1	0.00012799	0.515	0	0	-7.28438	19	22	11	3UTR		0	0
mmu-miR-3061-5p	XM_006520643	Pvalb	647	680	1	-25.8	1	0.000288783	0.5	0	0	-6.9696	16	21	9	3UTR		0	0
mmu-miR-3072-5p	XM_006520643	Pvalb	608	629	1	-23.4	1	2.84903e-05	0.382	0	0	-8.23819	13	21	7	3UTR		0	0
mmu-miR-3085-5p	XM_006520643	Pvalb	711	746	1	-36.2	1	0.0023	0.529	0	0	-6.75067	21	25	13	3UTR		0	0
mmu-miR-3100-5p	XM_006520643	Pvalb	639	660	1	-22.3	1	0.219114	0.368	0	0	-8.02794	17	21	7	3UTR		0	0
mmu-miR-3102-5p	XM_006520643	Pvalb	715	737	1	-28.2	1	0.00038162	0.515	0	0	-5.69428	17	22	9	3UTR		0	0
mmu-miR-3102-5p	XM_006520643	Pvalb	647	670	1	-27.4	1	0.0129404	0.441	0	0	-9.90581	17	23	9	3UTR		0	0
mmu-miR-5103	XM_006520643	Pvalb	721	742	1	-21.9	1	0.000137978	0.529	0	0	-9.83019	15	21	9	3UTR		0	0
mmu-miR-5107-5p	XM_006520643	Pvalb	713	734	1	-23.5	1	0.0052888	0.529	0	0	-5.38561	16	21	6	3UTR		0	0
mmu-miR-5128	XM_006520643	Pvalb	657	676	1	-24.1	1	0.0350466	0.471	0	0	-17.0124	16	19	12	3UTR		0	0
mmu-miR-5128	XM_006520643	Pvalb	636	654	1	-22	1	0.323577	0.353	0	0	-10.6365	15	18	9	3UTR		0	0
mmu-miR-1231-5p	XM_006520643	Pvalb	673	693	1	-25	1	0.0027505	0.529	0	0	-4.65016	18	20	10	3UTR		0	0
mmu-miR-5625-3p	XM_006520643	Pvalb	607	627	1	-21.4	1	4.45019e-05	0.382	0	0	-5.19005	18	20	13	3UTR		0	0
mmu-miR-6349	XM_006520643	Pvalb	666	686	1	-22.6	1	0.000541537	0.529	0	0	-7.8837	16	20	7	3UTR		0	0
mmu-miR-6385	XM_006520643	Pvalb	631	643	1	-16	1	0.140336	0.338	0	0	-16.9606	11	12	11	3UTR		0	0
mmu-miR-6391	XM_006520643	Pvalb	672	686	1	-17.9	1	0.000541537	0.529	0	0	-6.30551	12	14	7	3UTR		0	0
mmu-miR-6404	XM_006520643	Pvalb	630	670	1	-22.6	1	0.0129404	0.441	0	0	-7.13993	16	24	11	3UTR		0	0
mmu-miR-6916-5p	XM_006520643	Pvalb	620	645	1	-19.6	1	0.199521	0.324	0	0	-10.0445	11	13	11	3UTR		0	0
mmu-miR-6919-5p	XM_006520643	Pvalb	717	733	1	-22.1	1	0.00631248	0.544	0	0	-7.27064	14	16	11	3UTR		0	0
mmu-miR-6922-5p	XM_006520643	Pvalb	649	671	1	-24.2	1	0.0101314	0.441	0	0	-6.48426	19	22	17	3UTR		0	0
mmu-miR-6923-5p	XM_006520643	Pvalb	711	737	1	-33	1	0.00038162	0.515	0	0	-4.84971	20	26	7	3UTR		0	0
mmu-miR-6924-5p	XM_006520643	Pvalb	690	727	1	-23	1	0.07139	0.544	0	0	-10.3988	11	13	11	3UTR		0	0
mmu-miR-6924-5p	XM_006520643	Pvalb	610	637	1	-22.6	1	0.000380433	0.397	0	0	-8.11767	16	22	7	3UTR		0	0
mmu-miR-6926-5p	XM_006520643	Pvalb	646	681	1	-23.6	1	0.00012799	0.515	0	0	-8.05661	20	35	7	3UTR		0	0
mmu-miR-6930-5p	XM_006520643	Pvalb	626	645	1	-24.8	1	0.199521	0.324	0	0	-12.3711	16	19	14	3UTR		0	0
mmu-miR-6942-5p	XM_006520643	Pvalb	713	727	1	-18	1	0.07139	0.544	0	0	-6.78234	11	14	6	3UTR		0	0
mmu-miR-6954-5p	XM_006520643	Pvalb	633	654	1	-22.8	1	0.323577	0.353	0	0	-9.54854	17	21	14	3UTR		0	0
mmu-miR-6955-5p	XM_006520643	Pvalb	646	676	1	-25.9	1	0.0350466	0.471	0	0	-6.21671	20	30	6	3UTR		0	0
mmu-miR-6961-5p	XM_006520643	Pvalb	647	662	1	-17.5	1	0.235493	0.382	0	0	-8.1503	13	15	8	3UTR		0	0
mmu-miR-6974-5p	XM_006520643	Pvalb	714	737	1	-24.8	1	0.00038162	0.515	0	0	-10.7085	17	23	7	3UTR		0	0
mmu-miR-6980-5p	XM_006520643	Pvalb	630	655	1	-24.8	1	0.267499	0.368	0	0	-5.52986	17	25	6	3UTR		0	0
mmu-miR-6984-5p	XM_006520643	Pvalb	670	694	1	-22.2	1	0.00444674	0.529	0	0	-8.31606	19	24	8	3UTR		0	0
mmu-miR-6991-5p	XM_006520643	Pvalb	669	691	1	-24.7	1	0.00146997	0.544	0	0	-9.54656	16	22	11	3UTR		0	0
mmu-miR-7003-3p	XM_006520643	Pvalb	798	817	1	-24.8	1	5.87236e-05	0.378	0	0	-7.5608	16	19	10	3UTR		0	0
mmu-miR-7007-5p	XM_006520643	Pvalb	688	756	1	-24.3	1	0.000438139	0.5	0	0	-7.28438	19	37	8	3UTR		0	1
mmu-miR-7014-5p	XM_006520643	Pvalb	658	676	1	-23.5	1	0.0350466	0.471	0	0	-7.7148	16	18	10	3UTR		0	0
mmu-miR-7031-5p	XM_006520643	Pvalb	716	738	1	-30.4	1	0.000218989	0.515	0	0	-6.19385	19	22	9	3UTR		0	0
mmu-miR-7034-3p	XM_006520643	Pvalb	775	819	1	-24.4	1	6.25028e-05	0.372	0	0	-7.78178	15	20	10	3UTR		0	0
mmu-miR-7035-5p	XM_006520643	Pvalb	653	674	1	-24.4	1	0.0089347	0.456	0	0	-9.18534	17	21	5	3UTR		0	0
mmu-miR-7038-5p	XM_006520643	Pvalb	667	688	1	-20.7	1	0.00169389	0.529	0	0	-6.19951	15	21	11	3UTR		0	0
mmu-miR-7039-5p	XM_006520643	Pvalb	616	645	1	-22.1	1	0.199521	0.324	0	0	-6.31936	12	14	12	3UTR		0	0
mmu-miR-7045-5p	XM_006520643	Pvalb	679	727	1	-27	1	0.07139	0.544	0	0	-5.49511	20	48	11	3UTR		0	0
mmu-miR-7050-5p	XM_006520643	Pvalb	653	680	1	-20.6	1	0.000288783	0.5	0	0	-9.99617	15	19	8	3UTR		0	0
mmu-miR-7052-5p	XM_006520643	Pvalb	647	671	1	-21.1	1	0.0101314	0.441	0	0	-4.79441	16	24	10	3UTR		0	1
mmu-miR-7054-5p	XM_006520643	Pvalb	654	680	1	-25	1	0.000288783	0.5	0	0	-8.37017	18	26	8	3UTR		0	0
mmu-miR-7068-5p	XM_006520643	Pvalb	646	670	1	-23.6	1	0.0129404	0.441	0	0	-8.34077	18	24	10	3UTR		0	0
mmu-miR-7069-5p	XM_006520643	Pvalb	699	738	1	-29.9	1	0.000218989	0.515	0	0	-8.00486	17	21	9	3UTR		0	0
mmu-miR-7070-5p	XM_006520643	Pvalb	649	670	1	-23.8	1	0.0129404	0.441	0	0	-4.99396	17	21	8	3UTR		0	0
mmu-miR-7076-5p	XM_006520643	Pvalb	620	639	1	-26.5	1	0.0356358	0.368	0	0	-9.2861	16	19	10	3UTR		0	0
mmu-miR-7085-5p	XM_006520643	Pvalb	615	633	1	-25.1	1	3.89504e-05	0.382	0	0	-10.3134	15	18	8	3UTR		0	0
mmu-miR-7117-5p	XM_006520643	Pvalb	719	739	1	-26.7	1	0.000175794	0.529	0	0	-8.0615	17	20	11	3UTR		0	0
mmu-miR-7232-5p	XM_006520643	Pvalb	761	784	1	-16.3	1	0.0158301	0.515	0	0	-16.1138	16	23	12	3UTR		0	0
mmu-miR-7240-3p	XM_006520643	Pvalb	799	818	1	-23.3	1	6.46444e-05	0.386	0	0	-12.0925	15	19	9	3UTR		0	0
mmu-miR-7662-5p	XM_006520643	Pvalb	804	823	1	-24.4	1	0.000226609	0.359	0	0	-8.29128	15	19	11	3UTR		0	0
mmu-miR-7665-5p	XM_006520643	Pvalb	656	679	1	-23	1	0.00055371	0.485	0	0	-9.32546	18	23	5	3UTR		0	0
mmu-miR-7665-3p	XM_006520643	Pvalb	799	823	1	-29.2	1	0.000226609	0.359	0	0	-11.2074	18	24	8	3UTR		0	0
mmu-miR-7668-3p	XM_006520643	Pvalb	615	634	1	-22.6	1	5.25641e-05	0.397	0	0	-7.23797	17	19	15	3UTR		0	1
mmu-miR-8099	XM_006520643	Pvalb	810	822	1	-17.9	1	0.00015119	0.35	0	0	-10.9232	10	12	6	3UTR		0	0
mmu-miR-12186-5p	XM_006520643	Pvalb	610	629	1	-21.6	1	2.84903e-05	0.382	0	0	-6.90779	16	19	11	3UTR		0	0
mmu-miR-12187-5p	XM_006520643	Pvalb	608	645	1	-21.5	1	0.199521	0.324	0	0	-7.24999	13	19	8	3UTR		0	0
mmu-miR-12198-3p	XM_006520643	Pvalb	641	684	1	-25.7	1	0.000174465	0.529	0	0	-7.28438	17	21	11	3UTR		0	0
mmu-miR-1970c-5p	XM_006520643	Pvalb	718	745	1	-21.6	1	0.000914506	0.529	0	0	-3.79332	17	21	8	3UTR		0	0
