# Supplementary material for: Prolonged fasting followed by refeeding modifies proteome profile and parvalbumin expression in the fast-twitch muscle of pacu (Piaractus mesopotamicus)
Source: PLoS One. 2019 Dec 19;14(12):e0225864. doi: 10.1371/journal.pone.0225864 (PMC6922423; doi:10.1371/journal.pone.0225864)
Supplement: S10 Table — (XLSX) [file pone.0225864.s010.xlsx]

## Sheet: Rat
S10 Table - miRWalk search for miRNAs targeting parvalbumin transcripts against rat database.
mirnaid	refseqid	genesymbol	start	end	bindingp	energy	seed	accessibility	au	phylopstem	phylopflank	me	number_of_pairings	binding_region_length	longest_consecutive_pairings	position	validated	TargetScan	miRDB
rno-miR-23a-5p	NM_022499	Pvalb	456	475	0.961538	-23.6	1	0.0311165	0.588	1.12232	1.55014	-8.85129	15	19	9	3UTR		0	0
rno-miR-326-5p	NM_022499	Pvalb	512	531	1	-18.8	1	0.0126965	0.691	1.66224	1.3713	-8.15217	15	19	9	3UTR		0	0
rno-miR-326-5p	NM_022499	Pvalb	405	419	1	-19	1	3.62165e-05	0.471	2.08468	1.71352	-9.73938	13	14	13	3UTR		0	0
rno-miR-345-3p	NM_022499	Pvalb	413	433	1	-18.3	1	0.00197153	0.515	1.42531	1.68814	-6.01339	18	20	14	3UTR		0	0
rno-let-7a-2-3p	NM_022499	Pvalb	493	526	1	-22.7	1	0.0416532	0.662	1.35961	1.43669	-4.957	20	33	8	3UTR		0	0
rno-miR-106b-3p	NM_022499	Pvalb	500	533	1	-18.4	0	0.0056741	0.706	1.10545	1.46379	-14.7663	14	17	11	3UTR		0	0
rno-miR-125a-3p	NM_022499	Pvalb	362	379	1	-20.7	1	0.0258816	0.353	1.37632	1.57263	-14.6437	14	17	10	3UTR		0	0
rno-miR-127-5p	NM_022499	Pvalb	395	426	1	-26.3	1	4.12027e-06	0.515	1.1551	1.79933	-4.957	18	22	8	3UTR		0	0
rno-miR-128-1-5p	NM_022499	Pvalb	395	416	1	-19	1	0.000271726	0.441	1.06003	1.83553	-10.0215	15	21	8	3UTR		0	0
rno-miR-183-3p	NM_022499	Pvalb	464	477	1	-18.7	0	0.0272733	0.574	1.05566	1.7189	-22.2487	12	13	12	3UTR		0	0
rno-miR-184	NM_022499	Pvalb	398	432	1	-21.3	1	0.00124235	0.529	1.9804	1.74149	-6.26997	18	23	12	3UTR		0	0
rno-miR-194-3p	NM_022499	Pvalb	397	421	1	-23.9	1	1.33089e-06	0.5	0.752874	1.93944	-9.88195	12	15	8	3UTR		0	0
rno-miR-296-3p	NM_022499	Pvalb	373	417	1	-25.9	1	0.000173206	0.456	1.72587	1.72551	-4.79441	16	19	8	3UTR		0	0
rno-miR-298-5p	NM_022499	Pvalb	396	414	1	-25.3	1	0.000302708	0.426	0.889387	1.94078	-7.20265	14	18	11	3UTR		0	0
rno-miR-652-5p	NM_022499	Pvalb	377	424	1	-24.5	1	1.98892e-06	0.529	2.02467	1.63911	-7.50368	15	18	12	3UTR		0	0
rno-miR-1224	NM_022499	Pvalb	365	388	1	-26.1	1	0.439564	0.309	1.98636	1.55841	-10.8269	18	23	9	3UTR		0	0
rno-miR-362-5p	NM_022499	Pvalb	405	426	1	-18.3	0	4.12027e-06	0.515	1.53051	1.74601	-17.1102	15	21	10	3UTR		0	0
rno-miR-675-5p	NM_022499	Pvalb	468	487	1	-19.7	1	0.226822	0.559	1.18365	1.59473	-8.55011	13	19	6	3UTR		0	0
rno-miR-675-5p	NM_022499	Pvalb	398	414	1	-19.3	1	0.000302708	0.426	1.27577	1.80536	-5.08276	13	16	6	3UTR		0	0
rno-miR-667-5p	NM_022499	Pvalb	499	538	1	-22.9	1	0.000375536	0.703	1.42428	1.44573	-5.08246	16	21	7	3UTR		0	0
rno-miR-666-5p	NM_022499	Pvalb	402	420	1	-22.6	1	1.82442e-06	0.485	1.27455	1.83151	-7.55708	16	18	11	3UTR		0	0
rno-miR-678	NM_022499	Pvalb	454	483	1	-23.5	1	0.0346993	0.559	0.942214	1.70745	-4.17062	20	29	8	3UTR		0	0
rno-miR-711	NM_022499	Pvalb	413	426	1	-17.8	1	4.12027e-06	0.515	1.77184	1.56232	-8.07655	12	13	12	3UTR		0	0
rno-miR-3569	NM_022499	Pvalb	415	431	1	-21	1	0.00105185	0.529	1.7778	1.67292	-7.75705	15	16	15	3UTR		0	0
rno-miR-702-5p	NM_022499	Pvalb	363	381	1	-20.5	1	0.363453	0.353	1.33514	1.60917	-10.4628	14	18	7	3UTR		0	0
rno-miR-3593-3p	NM_022499	Pvalb	407	424	1	-20.6	1	1.98892e-06	0.529	2.10554	1.73969	-13.6138	14	17	8	3UTR		0	0
rno-miR-3473	NM_022499	Pvalb	397	416	1	-24.5	1	0.000271726	0.441	1.19841	1.82279	-6.74759	16	19	7	3UTR		0	0
rno-miR-3473	NM_022499	Pvalb	457	478	1	-20.5	1	0.0280315	0.559	0.982853	1.71219	-6.35195	17	21	9	3UTR		0	0
rno-miR-3099	NM_022499	Pvalb	453	473	1	-21.7	1	0.0308487	0.588	2.15798	1.39929	-8.55977	17	20	7	3UTR		0	0
rno-miR-6315	NM_022499	Pvalb	394	433	1	-22.3	1	0.00197153	0.515	1.2985	1.7889	-3.79332	20	30	10	3UTR		0	0
rno-miR-6332	NM_022499	Pvalb	407	429	1	-26.3	1	0.000658167	0.515	1.10445	1.49096	-11.254	17	22	9	3UTR		0	0
rno-miR-149-3p	NM_022499	Pvalb	450	465	1	-18.3	1	0.13109	0.588	1.40716	1.44431	-11.1144	13	15	9	3UTR		0	0
rno-miR-193b-5p	NM_022499	Pvalb	467	486	1	-19	1	0.231082	0.559	0.930066	1.63706	-6.23056	14	19	8	3UTR		0	0
