# Supplementary material for: Prolonged fasting followed by refeeding modifies proteome profile and parvalbumin expression in the fast-twitch muscle of pacu (Piaractus mesopotamicus)
Source: PLoS One. 2019 Dec 19;14(12):e0225864. doi: 10.1371/journal.pone.0225864 (PMC6922423; doi:10.1371/journal.pone.0225864)
Supplement: S11 Table — (XLSX) [file pone.0225864.s011.xlsx]

## Sheet: Veen diagram analysis
S11 Table - Predicted miRNAs for each set of parvalbumin transcripts.
Names	total	elements
NM_001315532 NM_002854 NM_013645 NM_022499 XM_006520643	2	miR-23a-5p miR-149-3p
NM_001315532 NM_002854 NM_013645 XM_006520643	1	miR-128-2-5p
NM_001315532 NM_002854 NM_013645 NM_022499	1	miR-675-5p
NM_001315532 NM_002854 NM_013645	2	miR-2861 miR-328-5p
NM_013645 NM_022499 XM_006520643	3	miR-127-5p miR-711 miR-193b-5p
NM_001315532 NM_002854	130	miR-4257 miR-181d-3p miR-7108-5p miR-4486 miR-4689 miR-4710 miR-6845-5p miR-6757-5p miR-4634 miR-6782-5p miR-1909-3p miR-6831-5p miR-6837-5p miR-6775-5p miR-4467 miR-7110-5p miR-8089 miR-7854-3p miR-6127 miR-6881-5p miR-6773-5p miR-1224-5p miR-652-3p miR-4534 miR-1226-5p miR-4787-5p miR-7845-5p miR-508-5p miR-6858-5p miR-1268b miR-664b-5p miR-4538 miR-4520-3p miR-197-5p miR-7107-5p miR-4281 miR-6…
NM_002854 NM_013645	1	miR-762
NM_013645 XM_006520643	70	miR-691 miR-674-5p miR-1892 miR-6991-5p miR-12187-5p miR-6349 miR-7038-5p miR-5103 miR-3085-5p miR-6954-5p miR-12198-3p miR-6924-5p miR-30c-2-3p miR-3100-5p miR-3061-5p miR-6955-5p miR-698-5p miR-7050-5p miR-7068-5p miR-5107-5p miR-6961-5p miR-7035-5p miR-7007-5p miR-5128 miR-7232-5p miR-6922-5p miR-5625-3p miR-671-5p miR-7076-5p miR-6942-5p miR-12186-5p miR-6930-5p miR-6404 miR-1970c-5p miR-3099…
NM_013645 NM_022499	4	miR-125a-3p miR-296-3p miR-298-5p miR-326-5p
NM_022499 XM_006520643	1	let-7a-2-3p
NM_001315532	22	miR-6716-5p miR-6720-5p miR-3180-3p miR-6793-5p miR-885-3p miR-6803-5p miR-7847-3p miR-6748-5p miR-6766-5p miR-30c-1-3p miR-6771-5p miR-6840-3p miR-6769a-5p miR-4492 miR-6825-5p miR-3621 miR-6769b-5p miR-504-3p miR-7843-5p miR-4433a-3p miR-6726-5p miR-6787-5p
NM_002854	10	miR-6515-5p miR-4466 miR-4695-5p miR-5196-5p miR-4483 miR-4687-3p miR-5787 miR-6813-5p miR-8071 miR-5010-5p
NM_013645	169	miR-8092 miR-2137 miR-7115-3p miR-6975-3p miR-7072-3p miR-714 miR-6769b-3p miR-12184-5p miR-486b-3p miR-6905-5p miR-6947-3p miR-6962-3p miR-7028-5p miR-6911-3p miR-3065-3p miR-6982-3p miR-6947-5p miR-3113-5p miR-1258-5p miR-7672-3p miR-3104-5p miR-1904 miR-1982-3p miR-31-3p miR-5122 miR-3620-3p miR-1954 let-7e-5p miR-532-3p miR-320-5p miR-24-2-5p miR-6961-3p miR-9768-3p miR-6897-3p miR-7073-3p mi…
XM_006520643	9	miR-7003-3p miR-7662-5p miR-8099 miR-7045-5p miR-7240-3p miR-7665-3p miR-7052-5p miR-679-3p miR-12185-5p
NM_022499	19	miR-183-3p miR-702-5p miR-652-5p miR-3593-3p miR-362-5p miR-667-5p miR-6315 miR-3473 miR-666-5p miR-128-1-5p miR-3569 miR-6332 miR-3099 miR-345-3p miR-106b-3p miR-678 miR-194-3p miR-184 miR-1224
